# Supplementary material for: Phylogenomic analysis reveals genome-wide purifying selection on TBE transposons in the ciliate Oxytricha
Source: Mob DNA. 2016 Jan 25;7:2. doi: 10.1186/s13100-016-0057-9 (PMC4724952; doi:10.1186/s13100-016-0057-9)
Supplement: Additional file 1: — Annotation of TBE sequences in Oxytricha micronuclear genome in gff format. (GFF 2.38 mb) [file 13100_2016_57_MOESM1_ESM.gff]

ctg7180000074869	oxytricha	TBE3	15917	19832	.	+	.	Name=TBE3_complete
ctg7180000074863	oxytricha	TBE2_type1	962	3758	.	-	.	Name=TBE2_type1_complete
ctg7180000074863	oxytricha	TBE2_type1	11854	15954	.	-	.	Name=TBE2_type1_complete
ctg7180000074863	oxytricha	TBE2_type2	26041	28867	.	+	.	Name=TBE2_type2_complete
ctg7180000074862	oxytricha	TBE2_type2	11043	15017	.	+	.	Name=TBE2_type2_complete
ctg7180000082053	oxytricha	TBE3	3	3682	.	+	.	Name=TBE3_complete
ctg7180000094859	oxytricha	TBE3	7213	11001	.	+	.	Name=TBE3_complete
ctg7180000094853	oxytricha	TBE2_type1	1	4192	.	-	.	Name=TBE2_type1_complete
ctg7180000094854	oxytricha	TBE2_type1	1245	6359	.	-	.	Name=TBE2_type1_complete
ctg7180000094854	oxytricha	TBE2_type1	7127	12194	.	-	.	Name=TBE2_type1_complete
ctg7180000079107	oxytricha	TBE3	1	2917	.	+	.	Name=TBE3_complete
ctg7180000086932	oxytricha	TBE3	1351	5223	.	-	.	Name=TBE3_complete
ctg7180000072272	oxytricha	TBE2_type1	3031	7060	.	-	.	Name=TBE2_type1_complete
ctg7180000068299	oxytricha	TBE2_type1	3035	6378	.	+	.	Name=TBE2_type1_complete
ctg7180000089211	oxytricha	TBE1	7552	11144	.	-	.	Name=TBE1_complete
ctg7180000068293	oxytricha	TBE1	24271	28051	.	+	.	Name=TBE1_complete
ctg7180000076951	oxytricha	TBE1	2366	6215	.	+	.	Name=TBE1_complete
ctg7180000076951	oxytricha	TBE2_type1	7535	10329	.	+	.	Name=TBE2_type1_complete
ctg7180000068294	oxytricha	TBE1	13515	17332	.	-	.	Name=TBE1_complete
ctg7180000068294	oxytricha	TBE1	25216	29240	.	+	.	Name=TBE1_complete
ctg7180000072429	oxytricha	TBE3	18255	21429	.	+	.	Name=TBE3_complete
ctg7180000072427	oxytricha	TBE3	35683	39544	.	-	.	Name=TBE3_complete
ctg7180000072427	oxytricha	TBE2_type2	43229	47088	.	-	.	Name=TBE2_type2_complete
ctg7180000072426	oxytricha	TBE2_type2	5359	9196	.	-	.	Name=TBE2_type2_complete
ctg7180000072424	oxytricha	TBE2_type1	17334	21179	.	-	.	Name=TBE2_type1_complete
ctg7180000082637	oxytricha	TBE3	1488	5346	.	-	.	Name=TBE3_complete
ctg7180000076954	oxytricha	TBE1	3	3469	.	-	.	Name=TBE1_complete
ctg7180000076954	oxytricha	TBE1	15363	18045	.	+	.	Name=TBE1_complete
ctg7180000086724	oxytricha	TBE3	3973	7845	.	-	.	Name=TBE3_complete
ctg7180000079369	oxytricha	TBE1	10027	13855	.	-	.	Name=TBE1_complete
ctg7180000079369	oxytricha	TBE2_type2	22819	26013	.	+	.	Name=TBE2_type2_complete
ctg7180000072279	oxytricha	TBE3	3	2802	.	-	.	Name=TBE3_complete
ctg7180000084061	oxytricha	TBE3	3497	6818	.	+	.	Name=TBE3_complete
ctg7180000076104	oxytricha	TBE3	19976	23848	.	+	.	Name=TBE3_complete
ctg7180000072132	oxytricha	TBE3	9875	13748	.	+	.	Name=TBE3_complete
ctg7180000072135	oxytricha	TBE2_type1	109	3810	.	-	.	Name=TBE2_type1_complete
ctg7180000072135	oxytricha	TBE2_type1	4885	9102	.	-	.	Name=TBE2_type1_complete
ctg7180000072135	oxytricha	TBE2_type1	14588	18807	.	-	.	Name=TBE2_type1_complete
ctg7180000072134	oxytricha	TBE2_type2	20742	24569	.	+	.	Name=TBE2_type2_complete
ctg7180000072139	oxytricha	TBE2_type2	6628	9256	.	+	.	Name=TBE2_type2_complete
ctg7180000072138	oxytricha	TBE2_type1	11580	14304	.	+	.	Name=TBE2_type1_complete
ctg7180000072138	oxytricha	TBE2_type2	18862	22157	.	+	.	Name=TBE2_type2_complete
ctg7180000085383	oxytricha	TBE3	2255	6113	.	-	.	Name=TBE3_complete
ctg7180000080184	oxytricha	TBE1	8194	12080	.	+	.	Name=TBE1_complete
deg7180000052393	oxytricha	TBE2_type1	2	3263	.	-	.	Name=TBE2_type1_complete
ctg7180000073554	oxytricha	TBE3	3	3169	.	-	.	Name=TBE3_complete
ctg7180000073555	oxytricha	TBE3	8268	13965	.	+	.	Name=TBE3_complete
ctg7180000092240	oxytricha	TBE3	18982	21932	.	-	.	Name=TBE3_complete
ctg7180000088167	oxytricha	TBE1	41	3556	.	+	.	Name=TBE1_complete
ctg7180000088167	oxytricha	TBE3	3664	7460	.	+	.	Name=TBE3_complete
ctg7180000088167	oxytricha	TBE3	9503	13366	.	-	.	Name=TBE3_complete
ctg7180000088165	oxytricha	TBE1	31364	36062	.	+	.	Name=TBE1_complete
ctg7180000088168	oxytricha	TBE3	1214	5001	.	+	.	Name=TBE3_complete
ctg7180000088168	oxytricha	TBE3	7045	10917	.	-	.	Name=TBE3_complete
ctg7180000088168	oxytricha	TBE1	11013	14640	.	-	.	Name=TBE1_complete
ctg7180000088168	oxytricha	TBE1	20864	24396	.	+	.	Name=TBE1_complete
ctg7180000088168	oxytricha	TBE3	27327	31760	.	+	.	Name=TBE3_complete
ctg7180000088168	oxytricha	TBE3	38632	41852	.	+	.	Name=TBE3_complete
ctg7180000094143	oxytricha	TBE2_type1	776	3955	.	+	.	Name=TBE2_type1_complete
ctg7180000092247	oxytricha	TBE1	1017	4892	.	+	.	Name=TBE1_complete
ctg7180000078986	oxytricha	TBE2_type2	1210	4940	.	-	.	Name=TBE2_type2_complete
ctg7180000080367	oxytricha	TBE1	7192	11043	.	+	.	Name=TBE1_complete
ctg7180000090917	oxytricha	TBE3	23755	27619	.	-	.	Name=TBE3_complete
ctg7180000090917	oxytricha	TBE3	27724	30894	.	-	.	Name=TBE3_complete
ctg7180000090917	oxytricha	TBE3	30996	33403	.	-	.	Name=TBE3_complete
ctg7180000090916	oxytricha	TBE3	35156	39018	.	+	.	Name=TBE3_complete
ctg7180000090912	oxytricha	TBE3	28019	31871	.	+	.	Name=TBE3_complete
ctg7180000077411	oxytricha	TBE3	4324	7428	.	+	.	Name=TBE3_complete
ctg7180000077415	oxytricha	TBE3	2269	7027	.	-	.	Name=TBE3_complete
ctg7180000077414	oxytricha	TBE2_type1	9437	12513	.	+	.	Name=TBE2_type1_complete
ctg7180000091533	oxytricha	TBE2_type1	6871	9687	.	+	.	Name=TBE2_type1_complete
ctg7180000091534	oxytricha	TBE2_type1	729	3544	.	+	.	Name=TBE2_type1_complete
ctg7180000088577	oxytricha	TBE1	25437	29074	.	+	.	Name=TBE1_complete
ctg7180000088577	oxytricha	TBE3	30515	34307	.	+	.	Name=TBE3_complete
ctg7180000088571	oxytricha	TBE1	2	4264	.	+	.	Name=TBE1_complete
ctg7180000067029	oxytricha	TBE1	5369	8646	.	-	.	Name=TBE1_complete
ctg7180000067028	oxytricha	TBE3	20183	23401	.	+	.	Name=TBE3_complete
ctg7180000067028	oxytricha	TBE3	54296	57468	.	+	.	Name=TBE3_complete
ctg7180000067028	oxytricha	TBE1	114744	118512	.	+	.	Name=TBE1_complete
ctg7180000090620	oxytricha	TBE1	16367	20231	.	-	.	Name=TBE1_complete
ctg7180000090623	oxytricha	TBE2_type1	2	2459	.	-	.	Name=TBE2_type1_complete
ctg7180000071959	oxytricha	TBE3	3508	8224	.	-	.	Name=TBE3_complete
ctg7180000071959	oxytricha	TBE2_type1	13379	16727	.	+	.	Name=TBE2_type1_complete
ctg7180000067183	oxytricha	TBE3	8577	12439	.	-	.	Name=TBE3_complete
ctg7180000067183	oxytricha	TBE3	16775	20562	.	-	.	Name=TBE3_complete
ctg7180000067183	oxytricha	TBE2_type2	25258	30325	.	+	.	Name=TBE2_type2_complete
ctg7180000067183	oxytricha	TBE2_type1	66263	69814	.	-	.	Name=TBE2_type1_complete
ctg7180000067183	oxytricha	TBE3	111177	115042	.	-	.	Name=TBE3_complete
ctg7180000067183	oxytricha	TBE2_type1	134812	138604	.	+	.	Name=TBE2_type1_complete
ctg7180000067183	oxytricha	TBE3	139913	143736	.	-	.	Name=TBE3_complete
ctg7180000067183	oxytricha	TBE1	215589	219451	.	+	.	Name=TBE1_complete
ctg7180000071953	oxytricha	TBE3	8931	12795	.	+	.	Name=TBE3_complete
ctg7180000071950	oxytricha	TBE3	1893	5666	.	-	.	Name=TBE3_complete
ctg7180000071950	oxytricha	TBE2_type1	44763	48616	.	+	.	Name=TBE2_type1_complete
ctg7180000071951	oxytricha	TBE3	40785	44029	.	-	.	Name=TBE3_complete
ctg7180000067180	oxytricha	TBE1	3	2605	.	-	.	Name=TBE1_complete
ctg7180000067180	oxytricha	TBE3	10179	14050	.	-	.	Name=TBE3_complete
ctg7180000067180	oxytricha	TBE2_type1	14202	17726	.	-	.	Name=TBE2_type1_complete
ctg7180000067180	oxytricha	TBE1	20932	23911	.	-	.	Name=TBE1_complete
ctg7180000067180	oxytricha	TBE1	36992	40863	.	+	.	Name=TBE1_complete
ctg7180000067180	oxytricha	TBE1	138517	142331	.	-	.	Name=TBE1_complete
ctg7180000067180	oxytricha	TBE2_type2	169510	171882	.	+	.	Name=TBE2_type2_complete
ctg7180000067180	oxytricha	TBE2_type1	183383	187231	.	+	.	Name=TBE2_type1_complete
ctg7180000067180	oxytricha	TBE1	199188	203052	.	-	.	Name=TBE1_complete
ctg7180000067180	oxytricha	TBE3	279952	283816	.	+	.	Name=TBE3_complete
ctg7180000067180	oxytricha	TBE1	286606	290495	.	+	.	Name=TBE1_complete
ctg7180000071955	oxytricha	TBE3	11729	15567	.	+	.	Name=TBE3_complete
ctg7180000073056	oxytricha	TBE3	10778	14627	.	-	.	Name=TBE3_complete
ctg7180000067186	oxytricha	TBE2_type1	25888	29739	.	+	.	Name=TBE2_type1_complete
ctg7180000070399	oxytricha	TBE2_type1	7797	11609	.	-	.	Name=TBE2_type1_complete
ctg7180000090832	oxytricha	TBE1	22889	26175	.	-	.	Name=TBE1_complete
ctg7180000091391	oxytricha	TBE3	16544	20407	.	-	.	Name=TBE3_complete
ctg7180000070393	oxytricha	TBE3	1	3215	.	-	.	Name=TBE3_complete
ctg7180000070393	oxytricha	TBE1	29477	33972	.	-	.	Name=TBE1_complete
ctg7180000070397	oxytricha	TBE2_type1	17104	20954	.	-	.	Name=TBE2_type1_complete
ctg7180000070397	oxytricha	TBE2_type1	27278	29742	.	+	.	Name=TBE2_type1_complete
ctg7180000070396	oxytricha	TBE2_type2	1119	4963	.	-	.	Name=TBE2_type2_complete
ctg7180000070396	oxytricha	TBE3	17548	21421	.	-	.	Name=TBE3_complete
ctg7180000070396	oxytricha	TBE3	40887	44758	.	+	.	Name=TBE3_complete
ctg7180000091399	oxytricha	TBE1	206	4075	.	-	.	Name=TBE1_complete
ctg7180000088846	oxytricha	TBE2_type1	14129	17951	.	-	.	Name=TBE2_type1_complete
ctg7180000088599	oxytricha	TBE1	2302	5491	.	-	.	Name=TBE1_complete
ctg7180000092848	oxytricha	TBE3	1305	4152	.	+	.	Name=TBE3_complete
ctg7180000092848	oxytricha	TBE3	20848	23700	.	+	.	Name=TBE3_complete
ctg7180000092844	oxytricha	TBE1	10104	13917	.	+	.	Name=TBE1_complete
ctg7180000088343	oxytricha	TBE2_type1	12746	16436	.	-	.	Name=TBE2_type1_complete
ctg7180000088343	oxytricha	TBE3	18853	21128	.	+	.	Name=TBE3_complete
ctg7180000088340	oxytricha	TBE1	8013	11687	.	-	.	Name=TBE1_complete
deg7180000045745	oxytricha	TBE3	3500	6761	.	-	.	Name=TBE3_complete
ctg7180000068849	oxytricha	TBE1	3489	7345	.	-	.	Name=TBE1_complete
ctg7180000068847	oxytricha	TBE3	42897	46736	.	+	.	Name=TBE3_complete
ctg7180000068847	oxytricha	TBE1	52604	56466	.	+	.	Name=TBE1_complete
ctg7180000068847	oxytricha	TBE2_type1	67712	71954	.	+	.	Name=TBE2_type1_complete
ctg7180000068847	oxytricha	TBE1	79408	82975	.	-	.	Name=TBE1_complete
ctg7180000068844	oxytricha	TBE2_type1	20462	24231	.	-	.	Name=TBE2_type1_complete
ctg7180000068845	oxytricha	TBE3	136	3385	.	-	.	Name=TBE3_complete
ctg7180000068841	oxytricha	TBE1	9312	12812	.	+	.	Name=TBE1_complete
ctg7180000068551	oxytricha	TBE2_type2	14194	17175	.	-	.	Name=TBE2_type2_complete
ctg7180000068551	oxytricha	TBE3	34402	37704	.	+	.	Name=TBE3_complete
ctg7180000071612	oxytricha	TBE3	17672	21543	.	-	.	Name=TBE3_complete
ctg7180000084025	oxytricha	TBE1	1056	4931	.	-	.	Name=TBE1_complete
ctg7180000083049	oxytricha	TBE3	6994	10869	.	+	.	Name=TBE3_complete
ctg7180000089028	oxytricha	TBE1	16235	19968	.	+	.	Name=TBE1_complete
ctg7180000089028	oxytricha	TBE3	33871	36943	.	+	.	Name=TBE3_complete
ctg7180000089024	oxytricha	TBE2_type2	38651	42503	.	-	.	Name=TBE2_type2_complete
ctg7180000089024	oxytricha	TBE2_type1	54715	58488	.	-	.	Name=TBE2_type1_complete
ctg7180000089024	oxytricha	TBE3	77968	81325	.	-	.	Name=TBE3_complete
ctg7180000089027	oxytricha	TBE3	2039	5665	.	-	.	Name=TBE3_complete
ctg7180000089026	oxytricha	TBE2_type2	25982	29813	.	+	.	Name=TBE2_type2_complete
ctg7180000089026	oxytricha	TBE3	114422	118286	.	+	.	Name=TBE3_complete
ctg7180000078195	oxytricha	TBE1	7674	12465	.	+	.	Name=TBE1_complete
ctg7180000081238	oxytricha	TBE3	752	4616	.	-	.	Name=TBE3_complete
ctg7180000071048	oxytricha	TBE3	111	3985	.	+	.	Name=TBE3_complete
ctg7180000071046	oxytricha	TBE1	45878	49661	.	+	.	Name=TBE1_complete
ctg7180000071047	oxytricha	TBE3	454	4250	.	-	.	Name=TBE3_complete
ctg7180000067575	oxytricha	TBE1	8	3430	.	+	.	Name=TBE1_complete
ctg7180000075817	oxytricha	TBE2_type1	1767	4753	.	-	.	Name=TBE2_type1_complete
ctg7180000075817	oxytricha	TBE1	5847	9433	.	+	.	Name=TBE1_complete
ctg7180000075813	oxytricha	TBE3	13442	17105	.	+	.	Name=TBE3_complete
ctg7180000075819	oxytricha	TBE3	9433	13284	.	-	.	Name=TBE3_complete
ctg7180000074498	oxytricha	TBE3	13823	17688	.	-	.	Name=TBE3_complete
ctg7180000074498	oxytricha	TBE2_type1	25123	28064	.	-	.	Name=TBE2_type1_complete
ctg7180000068590	oxytricha	TBE2_type1	6567	11075	.	-	.	Name=TBE2_type1_complete
ctg7180000078998	oxytricha	TBE3	8180	11725	.	-	.	Name=TBE3_complete
ctg7180000074495	oxytricha	TBE1	5997	9841	.	+	.	Name=TBE1_complete
deg7180000055114	oxytricha	TBE2_type1	586	3588	.	-	.	Name=TBE2_type1_complete
ctg7180000072638	oxytricha	TBE2_type1	2972	6661	.	+	.	Name=TBE2_type1_complete
ctg7180000072639	oxytricha	TBE2_type1	6820	11208	.	+	.	Name=TBE2_type1_complete
ctg7180000069467	oxytricha	TBE1	2680	6464	.	-	.	Name=TBE1_complete
ctg7180000072633	oxytricha	TBE1	17472	21738	.	+	.	Name=TBE1_complete
ctg7180000072630	oxytricha	TBE2_type1	6049	9799	.	+	.	Name=TBE2_type1_complete
ctg7180000072630	oxytricha	TBE2_type1	12197	15947	.	-	.	Name=TBE2_type1_complete
ctg7180000072631	oxytricha	TBE3	23015	26882	.	+	.	Name=TBE3_complete
ctg7180000072636	oxytricha	TBE2_type1	3983	8136	.	+	.	Name=TBE2_type1_complete
ctg7180000069462	oxytricha	TBE1	31123	34950	.	-	.	Name=TBE1_complete
ctg7180000069460	oxytricha	TBE2_type1	6622	10463	.	+	.	Name=TBE2_type1_complete
ctg7180000069955	oxytricha	TBE3	1	3730	.	+	.	Name=TBE3_complete
ctg7180000069955	oxytricha	TBE3	4234	8070	.	+	.	Name=TBE3_complete
ctg7180000069955	oxytricha	TBE3	8621	12497	.	+	.	Name=TBE3_complete
ctg7180000069955	oxytricha	TBE3	12998	16836	.	+	.	Name=TBE3_complete
ctg7180000085216	oxytricha	TBE2_type1	1230	5752	.	+	.	Name=TBE2_type1_complete
ctg7180000088375	oxytricha	TBE2_type1	29061	32907	.	-	.	Name=TBE2_type1_complete
ctg7180000088372	oxytricha	TBE1	86116	90800	.	+	.	Name=TBE1_complete
ctg7180000085211	oxytricha	TBE1	1	3654	.	-	.	Name=TBE1_complete
ctg7180000075722	oxytricha	TBE1	8642	12035	.	+	.	Name=TBE1_complete
ctg7180000075724	oxytricha	TBE3	2351	6197	.	+	.	Name=TBE3_complete
ctg7180000075724	oxytricha	TBE3	16230	19760	.	-	.	Name=TBE3_complete
ctg7180000081916	oxytricha	TBE2_type1	7094	10915	.	+	.	Name=TBE2_type1_complete
ctg7180000081916	oxytricha	TBE3	12068	15398	.	+	.	Name=TBE3_complete
ctg7180000072097	oxytricha	TBE2_type1	9238	13926	.	-	.	Name=TBE2_type1_complete
ctg7180000072097	oxytricha	TBE3	14971	17903	.	-	.	Name=TBE3_complete
ctg7180000072095	oxytricha	TBE3	18007	20755	.	+	.	Name=TBE3_complete
ctg7180000072092	oxytricha	TBE3	3494	7836	.	+	.	Name=TBE3_complete
ctg7180000072093	oxytricha	TBE3	23992	27768	.	-	.	Name=TBE3_complete
ctg7180000072090	oxytricha	TBE2_type2	2856	6703	.	+	.	Name=TBE2_type2_complete
ctg7180000072091	oxytricha	TBE3	6	3442	.	-	.	Name=TBE3_complete
ctg7180000072098	oxytricha	TBE3	21906	25788	.	+	.	Name=TBE3_complete
ctg7180000072099	oxytricha	TBE2_type2	12263	16436	.	-	.	Name=TBE2_type2_complete
ctg7180000072099	oxytricha	TBE3	23690	27547	.	+	.	Name=TBE3_complete
ctg7180000085070	oxytricha	TBE3	3988	7846	.	+	.	Name=TBE3_complete
ctg7180000077265	oxytricha	TBE3	1163	5002	.	+	.	Name=TBE3_complete
ctg7180000077265	oxytricha	TBE3	9819	13325	.	+	.	Name=TBE3_complete
ctg7180000085077	oxytricha	TBE3	6798	9757	.	+	.	Name=TBE3_complete
ctg7180000085075	oxytricha	TBE2_type2	3	2699	.	+	.	Name=TBE2_type2_complete
ctg7180000085075	oxytricha	TBE3	2842	6714	.	-	.	Name=TBE3_complete
ctg7180000088089	oxytricha	TBE2_type1	23979	27100	.	+	.	Name=TBE2_type1_complete
ctg7180000075581	oxytricha	TBE2_type2	1376	5232	.	-	.	Name=TBE2_type2_complete
ctg7180000073943	oxytricha	TBE3	2155	6025	.	-	.	Name=TBE3_complete
ctg7180000073947	oxytricha	TBE2_type2	31220	34630	.	-	.	Name=TBE2_type2_complete
ctg7180000073947	oxytricha	TBE3	34758	38570	.	-	.	Name=TBE3_complete
ctg7180000073946	oxytricha	TBE3	4706	8579	.	+	.	Name=TBE3_complete
ctg7180000073946	oxytricha	TBE3	11137	15009	.	+	.	Name=TBE3_complete
ctg7180000073945	oxytricha	TBE1	2415	5714	.	-	.	Name=TBE1_complete
ctg7180000068330	oxytricha	TBE3	18261	23105	.	-	.	Name=TBE3_complete
ctg7180000068333	oxytricha	TBE1	2	3153	.	+	.	Name=TBE1_complete
ctg7180000068334	oxytricha	TBE2_type1	17086	19613	.	-	.	Name=TBE2_type1_complete
ctg7180000068337	oxytricha	TBE1	3012	6836	.	+	.	Name=TBE1_complete
ctg7180000068337	oxytricha	TBE2_type1	26357	30187	.	+	.	Name=TBE2_type1_complete
ctg7180000068338	oxytricha	TBE3	2902	6033	.	-	.	Name=TBE3_complete
ctg7180000068338	oxytricha	TBE3	42397	46196	.	-	.	Name=TBE3_complete
ctg7180000090163	oxytricha	TBE3	2	3274	.	+	.	Name=TBE3_complete
ctg7180000090163	oxytricha	TBE3	3409	6778	.	+	.	Name=TBE3_complete
ctg7180000090163	oxytricha	TBE3	6913	10309	.	+	.	Name=TBE3_complete
ctg7180000090163	oxytricha	TBE3	10412	13779	.	+	.	Name=TBE3_complete
ctg7180000090163	oxytricha	TBE3	17406	20780	.	+	.	Name=TBE3_complete
ctg7180000090163	oxytricha	TBE3	20941	24280	.	+	.	Name=TBE3_complete
ctg7180000090163	oxytricha	TBE3	24416	27783	.	+	.	Name=TBE3_complete
ctg7180000076736	oxytricha	TBE2_type1	3824	7457	.	+	.	Name=TBE2_type1_complete
ctg7180000070949	oxytricha	TBE2_type1	780	3811	.	-	.	Name=TBE2_type1_complete
ctg7180000070949	oxytricha	TBE3	7673	12883	.	-	.	Name=TBE3_complete
ctg7180000070945	oxytricha	TBE2_type1	23015	26570	.	+	.	Name=TBE2_type1_complete
ctg7180000070943	oxytricha	TBE1	18857	22719	.	-	.	Name=TBE1_complete
ctg7180000070943	oxytricha	TBE3	27654	32193	.	+	.	Name=TBE3_complete
ctg7180000070940	oxytricha	TBE1	22209	26072	.	-	.	Name=TBE1_complete
ctg7180000070940	oxytricha	TBE2_type1	32440	36241	.	+	.	Name=TBE2_type1_complete
ctg7180000081775	oxytricha	TBE3	5712	9587	.	+	.	Name=TBE3_complete
ctg7180000081779	oxytricha	TBE3	5404	8506	.	-	.	Name=TBE3_complete
ctg7180000089561	oxytricha	TBE3	3245	7109	.	+	.	Name=TBE3_complete
ctg7180000089563	oxytricha	TBE2_type2	24229	27208	.	+	.	Name=TBE2_type2_complete
ctg7180000089563	oxytricha	TBE3	29074	32935	.	-	.	Name=TBE3_complete
ctg7180000089563	oxytricha	TBE3	35063	38923	.	-	.	Name=TBE3_complete
ctg7180000089563	oxytricha	TBE1	44015	47881	.	+	.	Name=TBE1_complete
ctg7180000077060	oxytricha	TBE2_type2	1727	4157	.	-	.	Name=TBE2_type2_complete
ctg7180000077061	oxytricha	TBE1	99	3959	.	+	.	Name=TBE1_complete
ctg7180000077066	oxytricha	TBE3	12291	18740	.	-	.	Name=TBE3_complete
ctg7180000071543	oxytricha	TBE2_type2	35405	38481	.	+	.	Name=TBE2_type2_complete
ctg7180000071542	oxytricha	TBE1	12663	16527	.	-	.	Name=TBE1_complete
ctg7180000071546	oxytricha	TBE1	8538	12724	.	+	.	Name=TBE1_complete
ctg7180000071549	oxytricha	TBE3	24057	27448	.	-	.	Name=TBE3_complete
ctg7180000084060	oxytricha	TBE3	6427	10303	.	-	.	Name=TBE3_complete
ctg7180000070495	oxytricha	TBE2_type1	635	4499	.	+	.	Name=TBE2_type1_complete
ctg7180000070495	oxytricha	TBE2_type2	5640	9457	.	-	.	Name=TBE2_type2_complete
ctg7180000070490	oxytricha	TBE2_type2	3	2565	.	+	.	Name=TBE2_type2_complete
ctg7180000070492	oxytricha	TBE3	5428	9289	.	+	.	Name=TBE3_complete
ctg7180000070493	oxytricha	TBE3	2748	7643	.	+	.	Name=TBE3_complete
ctg7180000070493	oxytricha	TBE3	7788	10732	.	+	.	Name=TBE3_complete
ctg7180000070493	oxytricha	TBE3	10875	14430	.	-	.	Name=TBE3_complete
ctg7180000068795	oxytricha	TBE3	2	3956	.	-	.	Name=TBE3_complete
ctg7180000068795	oxytricha	TBE1	48565	52412	.	+	.	Name=TBE1_complete
ctg7180000068795	oxytricha	TBE3	52749	56614	.	+	.	Name=TBE3_complete
ctg7180000068795	oxytricha	TBE1	65208	69140	.	-	.	Name=TBE1_complete
ctg7180000068795	oxytricha	TBE1	81996	84525	.	-	.	Name=TBE1_complete
ctg7180000068795	oxytricha	TBE3	99167	102474	.	-	.	Name=TBE3_complete
ctg7180000080792	oxytricha	TBE2_type1	5	3222	.	+	.	Name=TBE2_type1_complete
ctg7180000073767	oxytricha	TBE2_type1	7461	10332	.	-	.	Name=TBE2_type1_complete
ctg7180000073765	oxytricha	TBE3	1224	6882	.	-	.	Name=TBE3_complete
ctg7180000067906	oxytricha	TBE3	5231	10201	.	-	.	Name=TBE3_complete
ctg7180000067906	oxytricha	TBE2_type1	37495	41809	.	-	.	Name=TBE2_type1_complete
ctg7180000067906	oxytricha	TBE1	44234	47921	.	-	.	Name=TBE1_complete
ctg7180000067906	oxytricha	TBE1	75199	79065	.	-	.	Name=TBE1_complete
ctg7180000067907	oxytricha	TBE3	34961	39619	.	-	.	Name=TBE3_complete
ctg7180000067907	oxytricha	TBE1	160520	164300	.	-	.	Name=TBE1_complete
ctg7180000067904	oxytricha	TBE3	67133	70826	.	-	.	Name=TBE3_complete
ctg7180000067904	oxytricha	TBE1	82750	86591	.	-	.	Name=TBE1_complete
ctg7180000067905	oxytricha	TBE2_type1	36970	40810	.	-	.	Name=TBE2_type1_complete
ctg7180000067905	oxytricha	TBE1	64469	69311	.	+	.	Name=TBE1_complete
ctg7180000067905	oxytricha	TBE2_type1	78982	82829	.	+	.	Name=TBE2_type1_complete
ctg7180000067905	oxytricha	TBE2_type1	101741	105560	.	-	.	Name=TBE2_type1_complete
ctg7180000067908	oxytricha	TBE3	34325	38031	.	+	.	Name=TBE3_complete
ctg7180000067908	oxytricha	TBE2_type1	61394	65139	.	+	.	Name=TBE2_type1_complete
ctg7180000067909	oxytricha	TBE3	2	3484	.	+	.	Name=TBE3_complete
ctg7180000071725	oxytricha	TBE3	2656	5539	.	+	.	Name=TBE3_complete
ctg7180000071725	oxytricha	TBE2_type1	17473	21134	.	-	.	Name=TBE2_type1_complete
ctg7180000071726	oxytricha	TBE3	8369	12574	.	-	.	Name=TBE3_complete
ctg7180000076100	oxytricha	TBE3	1271	5139	.	-	.	Name=TBE3_complete
ctg7180000076100	oxytricha	TBE2_type1	8049	10652	.	+	.	Name=TBE2_type1_complete
ctg7180000071729	oxytricha	TBE1	5702	9531	.	+	.	Name=TBE1_complete
ctg7180000071728	oxytricha	TBE1	7848	11717	.	-	.	Name=TBE1_complete
ctg7180000071728	oxytricha	TBE3	24415	28185	.	+	.	Name=TBE3_complete
ctg7180000071728	oxytricha	TBE3	28329	32564	.	-	.	Name=TBE3_complete
ctg7180000071728	oxytricha	TBE2_type1	33103	36095	.	-	.	Name=TBE2_type1_complete
ctg7180000071728	oxytricha	TBE3	36097	40742	.	+	.	Name=TBE3_complete
ctg7180000071728	oxytricha	TBE3	42621	46028	.	+	.	Name=TBE3_complete
ctg7180000071728	oxytricha	TBE2_type1	51273	54986	.	+	.	Name=TBE2_type1_complete
ctg7180000071728	oxytricha	TBE3	59359	62379	.	-	.	Name=TBE3_complete
ctg7180000091706	oxytricha	TBE2_type1	14850	19221	.	-	.	Name=TBE2_type1_complete
ctg7180000091703	oxytricha	TBE2_type1	19766	23332	.	+	.	Name=TBE2_type1_complete
ctg7180000088967	oxytricha	TBE1	37546	41186	.	-	.	Name=TBE1_complete
ctg7180000088966	oxytricha	TBE1	13632	17483	.	+	.	Name=TBE1_complete
ctg7180000080426	oxytricha	TBE2_type2	3455	7310	.	-	.	Name=TBE2_type2_complete
ctg7180000080422	oxytricha	TBE2_type1	1	2687	.	-	.	Name=TBE2_type1_complete
ctg7180000086678	oxytricha	TBE1	3176	6287	.	-	.	Name=TBE1_complete
ctg7180000078561	oxytricha	TBE3	2077	5278	.	-	.	Name=TBE3_complete
ctg7180000078568	oxytricha	TBE2_type1	9299	13599	.	+	.	Name=TBE2_type1_complete
ctg7180000069856	oxytricha	TBE1	4914	6998	.	+	.	Name=TBE1_complete
ctg7180000069679	oxytricha	TBE3	1966	5838	.	+	.	Name=TBE3_complete
ctg7180000069852	oxytricha	TBE1	28262	32904	.	+	.	Name=TBE1_complete
ctg7180000069852	oxytricha	TBE2_type1	60566	64416	.	-	.	Name=TBE2_type1_complete
ctg7180000069851	oxytricha	TBE3	1277	4999	.	+	.	Name=TBE3_complete
ctg7180000069851	oxytricha	TBE3	21131	24983	.	+	.	Name=TBE3_complete
ctg7180000069672	oxytricha	TBE2_type2	4637	8994	.	+	.	Name=TBE2_type2_complete
ctg7180000069672	oxytricha	TBE2_type2	29366	33206	.	+	.	Name=TBE2_type2_complete
ctg7180000069673	oxytricha	TBE2_type1	4395	8221	.	-	.	Name=TBE2_type1_complete
ctg7180000069673	oxytricha	TBE3	63188	67459	.	-	.	Name=TBE3_complete
ctg7180000069670	oxytricha	TBE1	3193	6570	.	+	.	Name=TBE1_complete
ctg7180000069670	oxytricha	TBE1	23565	27401	.	-	.	Name=TBE1_complete
ctg7180000069670	oxytricha	TBE1	41443	46810	.	-	.	Name=TBE1_complete
ctg7180000069674	oxytricha	TBE2_type1	9565	13693	.	-	.	Name=TBE2_type1_complete
ctg7180000069674	oxytricha	TBE1	35439	40384	.	+	.	Name=TBE1_complete
ctg7180000069674	oxytricha	TBE1	67804	71566	.	+	.	Name=TBE1_complete
ctg7180000069675	oxytricha	TBE3	2021	5883	.	+	.	Name=TBE3_complete
ctg7180000070230	oxytricha	TBE3	8295	13243	.	-	.	Name=TBE3_complete
ctg7180000070234	oxytricha	TBE3	38558	42424	.	+	.	Name=TBE3_complete
ctg7180000070235	oxytricha	TBE1	5157	9430	.	+	.	Name=TBE1_complete
ctg7180000070235	oxytricha	TBE3	25148	29018	.	-	.	Name=TBE3_complete
ctg7180000070238	oxytricha	TBE2_type1	1624	4409	.	-	.	Name=TBE2_type1_complete
ctg7180000070238	oxytricha	TBE3	4736	8610	.	+	.	Name=TBE3_complete
ctg7180000070239	oxytricha	TBE2_type2	9389	13212	.	+	.	Name=TBE2_type2_complete
ctg7180000088502	oxytricha	TBE1	18716	22577	.	-	.	Name=TBE1_complete
ctg7180000090526	oxytricha	TBE1	3	3859	.	+	.	Name=TBE1_complete
ctg7180000090526	oxytricha	TBE3	25113	28990	.	-	.	Name=TBE3_complete
deg7180000056569	oxytricha	TBE2_type1	6	2768	.	+	.	Name=TBE2_type1_complete
ctg7180000069201	oxytricha	TBE2_type1	1989	5705	.	-	.	Name=TBE2_type1_complete
ctg7180000091871	oxytricha	TBE3	3	3409	.	-	.	Name=TBE3_complete
ctg7180000091870	oxytricha	TBE3	6825	10691	.	-	.	Name=TBE3_complete
ctg7180000091877	oxytricha	TBE3	13585	17428	.	-	.	Name=TBE3_complete
ctg7180000086482	oxytricha	TBE3	1	2738	.	-	.	Name=TBE3_complete
ctg7180000078382	oxytricha	TBE2_type1	24334	28103	.	-	.	Name=TBE2_type1_complete
ctg7180000078386	oxytricha	TBE1	645	4511	.	-	.	Name=TBE1_complete
ctg7180000078388	oxytricha	TBE2_type1	4324	8401	.	+	.	Name=TBE2_type1_complete
ctg7180000084932	oxytricha	TBE1	2758	5786	.	+	.	Name=TBE1_complete
ctg7180000084934	oxytricha	TBE1	5459	9292	.	+	.	Name=TBE1_complete
ctg7180000082032	oxytricha	TBE3	5462	8300	.	-	.	Name=TBE3_complete
ctg7180000079167	oxytricha	TBE3	4391	8259	.	-	.	Name=TBE3_complete
ctg7180000079166	oxytricha	TBE1	7421	11037	.	-	.	Name=TBE1_complete
ctg7180000090525	oxytricha	TBE2_type2	5674	9058	.	+	.	Name=TBE2_type2_complete
ctg7180000086262	oxytricha	TBE3	2041	5910	.	+	.	Name=TBE3_complete
ctg7180000088345	oxytricha	TBE2_type2	21308	25076	.	-	.	Name=TBE2_type2_complete
ctg7180000080188	oxytricha	TBE3	995	4863	.	-	.	Name=TBE3_complete
ctg7180000081216	oxytricha	TBE2_type1	3557	7397	.	+	.	Name=TBE2_type1_complete
ctg7180000081216	oxytricha	TBE2_type1	10394	14230	.	-	.	Name=TBE2_type1_complete
ctg7180000085689	oxytricha	TBE3	1108	4962	.	-	.	Name=TBE3_complete
deg7180000053587	oxytricha	TBE1	437	4310	.	-	.	Name=TBE1_complete
ctg7180000085687	oxytricha	TBE3	730	3245	.	+	.	Name=TBE3_complete
ctg7180000079389	oxytricha	TBE3	7272	11689	.	-	.	Name=TBE3_complete
ctg7180000079383	oxytricha	TBE3	4382	7307	.	+	.	Name=TBE3_complete
ctg7180000079380	oxytricha	TBE3	8521	12100	.	+	.	Name=TBE3_complete
deg7180000050870	oxytricha	TBE2_type1	5075	9228	.	-	.	Name=TBE2_type1_complete
ctg7180000093375	oxytricha	TBE2_type2	8970	13951	.	-	.	Name=TBE2_type2_complete
ctg7180000070972	oxytricha	TBE2_type2	1	2546	.	+	.	Name=TBE2_type2_complete
ctg7180000074969	oxytricha	TBE1	3	2696	.	-	.	Name=TBE1_complete
ctg7180000072404	oxytricha	TBE3	26163	28743	.	+	.	Name=TBE3_complete
ctg7180000072154	oxytricha	TBE3	2867	6584	.	+	.	Name=TBE3_complete
ctg7180000072401	oxytricha	TBE2_type1	1	3712	.	-	.	Name=TBE2_type1_complete
ctg7180000072401	oxytricha	TBE2_type1	8063	11244	.	-	.	Name=TBE2_type1_complete
ctg7180000076120	oxytricha	TBE2_type2	2732	6589	.	+	.	Name=TBE2_type2_complete
ctg7180000076125	oxytricha	TBE2_type1	2839	6670	.	-	.	Name=TBE2_type1_complete
ctg7180000075279	oxytricha	TBE2_type2	2033	5614	.	+	.	Name=TBE2_type2_complete
ctg7180000094160	oxytricha	TBE1	2139	5727	.	-	.	Name=TBE1_complete
ctg7180000080168	oxytricha	TBE2_type1	10763	13835	.	-	.	Name=TBE2_type1_complete
ctg7180000094164	oxytricha	TBE2_type1	590	3651	.	+	.	Name=TBE2_type1_complete
ctg7180000094164	oxytricha	TBE3	5874	9445	.	+	.	Name=TBE3_complete
ctg7180000094165	oxytricha	TBE3	144	4009	.	+	.	Name=TBE3_complete
ctg7180000094165	oxytricha	TBE3	7057	10896	.	+	.	Name=TBE3_complete
ctg7180000080162	oxytricha	TBE3	11008	14511	.	-	.	Name=TBE3_complete
ctg7180000079832	oxytricha	TBE3	2733	6563	.	-	.	Name=TBE3_complete
ctg7180000073579	oxytricha	TBE3	13450	15643	.	+	.	Name=TBE3_complete
ctg7180000073577	oxytricha	TBE1	1556	5321	.	+	.	Name=TBE1_complete
ctg7180000073575	oxytricha	TBE2_type1	1	3804	.	+	.	Name=TBE2_type1_complete
ctg7180000073575	oxytricha	TBE2_type2	19645	23395	.	-	.	Name=TBE2_type2_complete
ctg7180000076381	oxytricha	TBE3	6019	9891	.	+	.	Name=TBE3_complete
ctg7180000076381	oxytricha	TBE2_type2	17312	21153	.	+	.	Name=TBE2_type2_complete
ctg7180000088143	oxytricha	TBE2_type1	27070	30524	.	+	.	Name=TBE2_type1_complete
ctg7180000088143	oxytricha	TBE1	62209	65852	.	+	.	Name=TBE1_complete
ctg7180000088145	oxytricha	TBE2_type2	666	4430	.	-	.	Name=TBE2_type2_complete
ctg7180000088144	oxytricha	TBE3	8384	12239	.	+	.	Name=TBE3_complete
ctg7180000088144	oxytricha	TBE3	15312	19175	.	+	.	Name=TBE3_complete
ctg7180000088144	oxytricha	TBE3	19869	23732	.	+	.	Name=TBE3_complete
ctg7180000088144	oxytricha	TBE3	24425	28294	.	+	.	Name=TBE3_complete
ctg7180000088144	oxytricha	TBE3	28987	32851	.	+	.	Name=TBE3_complete
ctg7180000088144	oxytricha	TBE2_type2	34345	38206	.	-	.	Name=TBE2_type2_complete
ctg7180000088144	oxytricha	TBE2_type2	43145	46654	.	-	.	Name=TBE2_type2_complete
ctg7180000088146	oxytricha	TBE2_type1	7322	10829	.	+	.	Name=TBE2_type1_complete
ctg7180000088146	oxytricha	TBE2_type1	22665	27508	.	-	.	Name=TBE2_type1_complete
ctg7180000080306	oxytricha	TBE1	1571	6461	.	+	.	Name=TBE1_complete
ctg7180000080301	oxytricha	TBE3	3	3604	.	+	.	Name=TBE3_complete
ctg7180000067599	oxytricha	TBE3	9884	13755	.	+	.	Name=TBE3_complete
ctg7180000067599	oxytricha	TBE2_type2	130781	134574	.	-	.	Name=TBE2_type2_complete
ctg7180000067599	oxytricha	TBE3	139033	142454	.	+	.	Name=TBE3_complete
ctg7180000067598	oxytricha	TBE1	6671	10258	.	+	.	Name=TBE1_complete
ctg7180000067598	oxytricha	TBE1	28992	32861	.	-	.	Name=TBE1_complete
ctg7180000067598	oxytricha	TBE1	90563	94255	.	-	.	Name=TBE1_complete
ctg7180000067228	oxytricha	TBE2_type2	62617	66188	.	+	.	Name=TBE2_type2_complete
ctg7180000067228	oxytricha	TBE2_type1	211517	215914	.	-	.	Name=TBE2_type1_complete
ctg7180000090390	oxytricha	TBE1	2054	5614	.	-	.	Name=TBE1_complete
ctg7180000090931	oxytricha	TBE3	6320	10164	.	+	.	Name=TBE3_complete
ctg7180000090931	oxytricha	TBE2_type1	10337	14114	.	+	.	Name=TBE2_type1_complete
ctg7180000090931	oxytricha	TBE2_type2	15030	17758	.	+	.	Name=TBE2_type2_complete
ctg7180000090397	oxytricha	TBE2_type2	6269	10452	.	+	.	Name=TBE2_type2_complete
ctg7180000070009	oxytricha	TBE3	20119	23941	.	+	.	Name=TBE3_complete
ctg7180000078028	oxytricha	TBE2_type2	13905	17230	.	-	.	Name=TBE2_type2_complete
ctg7180000078028	oxytricha	TBE1	17307	21168	.	+	.	Name=TBE1_complete
ctg7180000070001	oxytricha	TBE1	27020	30850	.	-	.	Name=TBE1_complete
ctg7180000070005	oxytricha	TBE3	31175	34852	.	+	.	Name=TBE3_complete
ctg7180000088555	oxytricha	TBE1	1	3562	.	-	.	Name=TBE1_complete
ctg7180000088555	oxytricha	TBE1	5871	10041	.	-	.	Name=TBE1_complete
ctg7180000088555	oxytricha	TBE3	11196	14726	.	+	.	Name=TBE3_complete
ctg7180000077381	oxytricha	TBE3	2488	6354	.	+	.	Name=TBE3_complete
ctg7180000077381	oxytricha	TBE3	11489	15362	.	-	.	Name=TBE3_complete
ctg7180000077381	oxytricha	TBE2_type2	26834	30691	.	-	.	Name=TBE2_type2_complete
ctg7180000068978	oxytricha	TBE3	3	3285	.	-	.	Name=TBE3_complete
ctg7180000068978	oxytricha	TBE1	17590	21419	.	+	.	Name=TBE1_complete
ctg7180000068978	oxytricha	TBE1	41584	44423	.	+	.	Name=TBE1_complete
ctg7180000068978	oxytricha	TBE2_type1	55960	59802	.	+	.	Name=TBE2_type1_complete
ctg7180000068978	oxytricha	TBE3	64060	69026	.	-	.	Name=TBE3_complete
ctg7180000068978	oxytricha	TBE3	72257	75802	.	+	.	Name=TBE3_complete
ctg7180000087650	oxytricha	TBE2_type1	13385	17702	.	-	.	Name=TBE2_type1_complete
ctg7180000087650	oxytricha	TBE2_type2	22509	26329	.	+	.	Name=TBE2_type2_complete
ctg7180000087650	oxytricha	TBE3	26747	31232	.	-	.	Name=TBE3_complete
ctg7180000087650	oxytricha	TBE3	38609	42474	.	+	.	Name=TBE3_complete
ctg7180000087652	oxytricha	TBE3	42940	46790	.	-	.	Name=TBE3_complete
ctg7180000068979	oxytricha	TBE3	16043	19884	.	-	.	Name=TBE3_complete
ctg7180000068979	oxytricha	TBE2_type2	35214	39052	.	-	.	Name=TBE2_type2_complete
ctg7180000069103	oxytricha	TBE1	2	2768	.	-	.	Name=TBE1_complete
ctg7180000089793	oxytricha	TBE2_type1	31149	34964	.	+	.	Name=TBE2_type1_complete
ctg7180000089795	oxytricha	TBE1	857	4717	.	+	.	Name=TBE1_complete
ctg7180000089795	oxytricha	TBE1	7103	10956	.	-	.	Name=TBE1_complete
ctg7180000089795	oxytricha	TBE3	11425	16451	.	+	.	Name=TBE3_complete
ctg7180000073852	oxytricha	TBE3	23175	27000	.	+	.	Name=TBE3_complete
ctg7180000069457	oxytricha	TBE1	17510	21140	.	-	.	Name=TBE1_complete
ctg7180000069457	oxytricha	TBE2_type1	67286	69329	.	-	.	Name=TBE2_type1_complete
ctg7180000090173	oxytricha	TBE1	6290	10155	.	-	.	Name=TBE1_complete
ctg7180000091115	oxytricha	TBE2_type1	21304	25255	.	+	.	Name=TBE2_type1_complete
ctg7180000072746	oxytricha	TBE1	2	2934	.	+	.	Name=TBE1_complete
ctg7180000072746	oxytricha	TBE2_type1	31795	35458	.	+	.	Name=TBE2_type1_complete
ctg7180000069997	oxytricha	TBE3	10335	14076	.	-	.	Name=TBE3_complete
ctg7180000069997	oxytricha	TBE1	14136	18557	.	+	.	Name=TBE1_complete
ctg7180000069996	oxytricha	TBE2_type1	24705	28922	.	-	.	Name=TBE2_type1_complete
ctg7180000069996	oxytricha	TBE3	30062	35303	.	-	.	Name=TBE3_complete
ctg7180000069996	oxytricha	TBE3	51424	55646	.	+	.	Name=TBE3_complete
ctg7180000069996	oxytricha	TBE2_type1	58664	62153	.	+	.	Name=TBE2_type1_complete
ctg7180000069996	oxytricha	TBE2_type1	79450	82881	.	+	.	Name=TBE2_type1_complete
ctg7180000069995	oxytricha	TBE2_type2	35278	39129	.	+	.	Name=TBE2_type2_complete
ctg7180000069992	oxytricha	TBE2_type2	2	2954	.	-	.	Name=TBE2_type2_complete
ctg7180000069992	oxytricha	TBE2_type1	7354	11205	.	+	.	Name=TBE2_type1_complete
ctg7180000069992	oxytricha	TBE2_type1	18629	22635	.	-	.	Name=TBE2_type1_complete
ctg7180000069992	oxytricha	TBE3	51221	55884	.	+	.	Name=TBE3_complete
ctg7180000069992	oxytricha	TBE1	85433	88851	.	+	.	Name=TBE1_complete
ctg7180000069991	oxytricha	TBE3	4254	9009	.	-	.	Name=TBE3_complete
ctg7180000069991	oxytricha	TBE1	10136	13992	.	+	.	Name=TBE1_complete
ctg7180000069991	oxytricha	TBE3	18737	22522	.	-	.	Name=TBE3_complete
ctg7180000069990	oxytricha	TBE1	1932	5780	.	+	.	Name=TBE1_complete
ctg7180000069550	oxytricha	TBE3	2	3772	.	-	.	Name=TBE3_complete
ctg7180000071060	oxytricha	TBE2_type1	17155	21003	.	+	.	Name=TBE2_type1_complete
ctg7180000071060	oxytricha	TBE2_type1	22769	26621	.	+	.	Name=TBE2_type1_complete
ctg7180000071060	oxytricha	TBE2_type1	28389	32206	.	+	.	Name=TBE2_type1_complete
ctg7180000071066	oxytricha	TBE3	1050	4895	.	+	.	Name=TBE3_complete
ctg7180000091168	oxytricha	TBE1	9750	13631	.	+	.	Name=TBE1_complete
ctg7180000083022	oxytricha	TBE3	1	3728	.	+	.	Name=TBE3_complete
ctg7180000068824	oxytricha	TBE1	4913	7903	.	-	.	Name=TBE1_complete
ctg7180000068824	oxytricha	TBE3	37217	41088	.	-	.	Name=TBE3_complete
ctg7180000068824	oxytricha	TBE2_type1	43017	46869	.	-	.	Name=TBE2_type1_complete
ctg7180000068824	oxytricha	TBE3	56818	59527	.	+	.	Name=TBE3_complete
ctg7180000068827	oxytricha	TBE3	1219	5093	.	-	.	Name=TBE3_complete
ctg7180000068827	oxytricha	TBE1	7896	11761	.	+	.	Name=TBE1_complete
ctg7180000068821	oxytricha	TBE2_type1	1907	5045	.	+	.	Name=TBE2_type1_complete
ctg7180000074120	oxytricha	TBE2_type1	4387	7556	.	-	.	Name=TBE2_type1_complete
ctg7180000074120	oxytricha	TBE3	7738	10282	.	+	.	Name=TBE3_complete
ctg7180000074650	oxytricha	TBE3	5027	8895	.	+	.	Name=TBE3_complete
ctg7180000068828	oxytricha	TBE2_type2	12290	16857	.	-	.	Name=TBE2_type2_complete
ctg7180000068828	oxytricha	TBE2_type1	24962	28793	.	+	.	Name=TBE2_type1_complete
ctg7180000068828	oxytricha	TBE3	28957	32528	.	-	.	Name=TBE3_complete
ctg7180000068828	oxytricha	TBE2_type1	35881	40523	.	+	.	Name=TBE2_type1_complete
ctg7180000068829	oxytricha	TBE2_type1	1955	5280	.	+	.	Name=TBE2_type1_complete
ctg7180000078174	oxytricha	TBE3	5389	9084	.	-	.	Name=TBE3_complete
ctg7180000069199	oxytricha	TBE3	3	2886	.	-	.	Name=TBE3_complete
ctg7180000069199	oxytricha	TBE2_type1	61651	64595	.	+	.	Name=TBE2_type1_complete
ctg7180000069199	oxytricha	TBE3	69111	72319	.	+	.	Name=TBE3_complete
ctg7180000069198	oxytricha	TBE3	1736	6238	.	+	.	Name=TBE3_complete
ctg7180000069194	oxytricha	TBE2_type1	22888	26741	.	+	.	Name=TBE2_type1_complete
ctg7180000069193	oxytricha	TBE3	31992	34800	.	+	.	Name=TBE3_complete
ctg7180000069191	oxytricha	TBE3	5979	9850	.	-	.	Name=TBE3_complete
ctg7180000069191	oxytricha	TBE3	19329	24268	.	+	.	Name=TBE3_complete
ctg7180000069191	oxytricha	TBE3	47492	51984	.	-	.	Name=TBE3_complete
ctg7180000092645	oxytricha	TBE1	1	3436	.	-	.	Name=TBE1_complete
ctg7180000092644	oxytricha	TBE1	15295	19174	.	-	.	Name=TBE1_complete
ctg7180000092644	oxytricha	TBE2_type1	29787	33632	.	+	.	Name=TBE2_type1_complete
ctg7180000092644	oxytricha	TBE3	55384	59139	.	+	.	Name=TBE3_complete
ctg7180000069447	oxytricha	TBE3	2	3131	.	+	.	Name=TBE3_complete
ctg7180000069446	oxytricha	TBE2_type2	2457	6973	.	-	.	Name=TBE2_type2_complete
ctg7180000069335	oxytricha	TBE3	5218	8998	.	+	.	Name=TBE3_complete
ctg7180000069335	oxytricha	TBE1	19905	23769	.	-	.	Name=TBE1_complete
ctg7180000069335	oxytricha	TBE3	46362	50231	.	+	.	Name=TBE3_complete
ctg7180000069334	oxytricha	TBE3	19715	23540	.	+	.	Name=TBE3_complete
ctg7180000069334	oxytricha	TBE1	62592	66247	.	+	.	Name=TBE1_complete
ctg7180000092139	oxytricha	TBE1	1	3520	.	+	.	Name=TBE1_complete
ctg7180000092139	oxytricha	TBE3	6851	10396	.	-	.	Name=TBE3_complete
ctg7180000069338	oxytricha	TBE3	1358	5192	.	+	.	Name=TBE3_complete
ctg7180000069338	oxytricha	TBE1	28855	32717	.	-	.	Name=TBE1_complete
ctg7180000069338	oxytricha	TBE2_type1	52800	56549	.	+	.	Name=TBE2_type1_complete
ctg7180000069448	oxytricha	TBE2_type2	11517	15295	.	-	.	Name=TBE2_type2_complete
ctg7180000088203	oxytricha	TBE1	973	4833	.	+	.	Name=TBE1_complete
ctg7180000088203	oxytricha	TBE3	65848	69598	.	-	.	Name=TBE3_complete
ctg7180000078476	oxytricha	TBE3	7915	10947	.	+	.	Name=TBE3_complete
ctg7180000078476	oxytricha	TBE2_type2	11075	14466	.	-	.	Name=TBE2_type2_complete
ctg7180000075529	oxytricha	TBE1	3027	7292	.	+	.	Name=TBE1_complete
ctg7180000075529	oxytricha	TBE3	13483	17314	.	-	.	Name=TBE3_complete
ctg7180000075528	oxytricha	TBE2_type2	3130	6179	.	+	.	Name=TBE2_type2_complete
ctg7180000075528	oxytricha	TBE2_type2	13598	18501	.	-	.	Name=TBE2_type2_complete
ctg7180000094420	oxytricha	TBE1	2136	6212	.	+	.	Name=TBE1_complete
ctg7180000075835	oxytricha	TBE3	3100	7905	.	-	.	Name=TBE3_complete
ctg7180000075836	oxytricha	TBE1	3	3438	.	-	.	Name=TBE1_complete
ctg7180000075830	oxytricha	TBE3	15472	18603	.	-	.	Name=TBE3_complete
ctg7180000075833	oxytricha	TBE1	3	3325	.	-	.	Name=TBE1_complete
ctg7180000075833	oxytricha	TBE3	5512	9381	.	-	.	Name=TBE3_complete
ctg7180000067511	oxytricha	TBE1	6295	9543	.	-	.	Name=TBE1_complete
ctg7180000067511	oxytricha	TBE3	17386	23869	.	-	.	Name=TBE3_complete
ctg7180000078718	oxytricha	TBE2_type1	3314	7756	.	-	.	Name=TBE2_type1_complete
deg7180000055136	oxytricha	TBE2_type1	4272	8042	.	+	.	Name=TBE2_type1_complete
ctg7180000090744	oxytricha	TBE3	8403	12276	.	+	.	Name=TBE3_complete
ctg7180000085272	oxytricha	TBE1	3	2941	.	+	.	Name=TBE1_complete
ctg7180000075745	oxytricha	TBE3	4556	8145	.	-	.	Name=TBE3_complete
ctg7180000075744	oxytricha	TBE2_type1	118	3986	.	-	.	Name=TBE2_type1_complete
ctg7180000075743	oxytricha	TBE3	1	2785	.	-	.	Name=TBE3_complete
ctg7180000075742	oxytricha	TBE2_type1	19002	26634	.	-	.	Name=TBE2_type1_complete
ctg7180000075742	oxytricha	TBE3	29930	33143	.	+	.	Name=TBE3_complete
ctg7180000094393	oxytricha	TBE3	9640	13517	.	+	.	Name=TBE3_complete
ctg7180000081976	oxytricha	TBE3	8484	11506	.	-	.	Name=TBE3_complete
ctg7180000085091	oxytricha	TBE3	6610	8707	.	+	.	Name=TBE3_complete
ctg7180000079441	oxytricha	TBE1	13492	17122	.	+	.	Name=TBE1_complete
ctg7180000079444	oxytricha	TBE2_type2	3753	7313	.	+	.	Name=TBE2_type2_complete
ctg7180000068317	oxytricha	TBE2_type1	21801	25549	.	+	.	Name=TBE2_type1_complete
ctg7180000068317	oxytricha	TBE1	25714	28513	.	-	.	Name=TBE1_complete
ctg7180000068314	oxytricha	TBE3	74	3918	.	-	.	Name=TBE3_complete
ctg7180000068314	oxytricha	TBE2_type1	44684	48499	.	+	.	Name=TBE2_type1_complete
ctg7180000068312	oxytricha	TBE3	8027	11897	.	+	.	Name=TBE3_complete
ctg7180000068312	oxytricha	TBE1	21519	25389	.	+	.	Name=TBE1_complete
ctg7180000068313	oxytricha	TBE2_type2	11617	15459	.	+	.	Name=TBE2_type2_complete
ctg7180000068313	oxytricha	TBE1	61711	65587	.	+	.	Name=TBE1_complete
ctg7180000068310	oxytricha	TBE3	957	4937	.	+	.	Name=TBE3_complete
ctg7180000068310	oxytricha	TBE3	29617	33848	.	-	.	Name=TBE3_complete
ctg7180000068311	oxytricha	TBE2_type2	7235	11095	.	+	.	Name=TBE2_type2_complete
ctg7180000068311	oxytricha	TBE1	11387	15256	.	-	.	Name=TBE1_complete
ctg7180000073969	oxytricha	TBE3	22299	26158	.	+	.	Name=TBE3_complete
ctg7180000073969	oxytricha	TBE1	28885	32521	.	+	.	Name=TBE1_complete
ctg7180000073968	oxytricha	TBE1	2164	5858	.	+	.	Name=TBE1_complete
ctg7180000073968	oxytricha	TBE1	5992	9410	.	+	.	Name=TBE1_complete
ctg7180000073968	oxytricha	TBE3	9536	12989	.	+	.	Name=TBE3_complete
ctg7180000068318	oxytricha	TBE2_type1	24400	28255	.	-	.	Name=TBE2_type1_complete
ctg7180000074258	oxytricha	TBE3	357	4128	.	+	.	Name=TBE3_complete
ctg7180000072213	oxytricha	TBE2_type2	2476	4717	.	+	.	Name=TBE2_type2_complete
ctg7180000072216	oxytricha	TBE2_type1	1588	4464	.	+	.	Name=TBE2_type1_complete
ctg7180000088570	oxytricha	TBE2_type1	5878	10010	.	-	.	Name=TBE2_type1_complete
ctg7180000093923	oxytricha	TBE3	3	2860	.	-	.	Name=TBE3_complete
ctg7180000089403	oxytricha	TBE2_type1	1826	5061	.	+	.	Name=TBE2_type1_complete
ctg7180000086156	oxytricha	TBE3	3090	6844	.	+	.	Name=TBE3_complete
ctg7180000089405	oxytricha	TBE2_type1	35911	39759	.	+	.	Name=TBE2_type1_complete
ctg7180000089408	oxytricha	TBE3	5103	8973	.	-	.	Name=TBE3_complete
ctg7180000081792	oxytricha	TBE3	3990	7859	.	+	.	Name=TBE3_complete
ctg7180000081797	oxytricha	TBE2_type1	2609	7551	.	-	.	Name=TBE2_type1_complete
ctg7180000087828	oxytricha	TBE1	7076	10949	.	+	.	Name=TBE1_complete
ctg7180000087828	oxytricha	TBE1	20274	24656	.	-	.	Name=TBE1_complete
ctg7180000087828	oxytricha	TBE3	46619	50462	.	+	.	Name=TBE3_complete
ctg7180000087828	oxytricha	TBE2_type2	68375	72226	.	-	.	Name=TBE2_type2_complete
ctg7180000087828	oxytricha	TBE3	78011	81904	.	+	.	Name=TBE3_complete
ctg7180000087828	oxytricha	TBE2_type1	116100	119851	.	+	.	Name=TBE2_type1_complete
ctg7180000087828	oxytricha	TBE2_type1	137287	140980	.	-	.	Name=TBE2_type1_complete
ctg7180000087828	oxytricha	TBE2_type1	147076	152915	.	+	.	Name=TBE2_type1_complete
ctg7180000087538	oxytricha	TBE3	24113	28661	.	+	.	Name=TBE3_complete
ctg7180000074313	oxytricha	TBE2_type2	9430	13295	.	+	.	Name=TBE2_type2_complete
ctg7180000074313	oxytricha	TBE2_type1	14533	18382	.	-	.	Name=TBE2_type1_complete
ctg7180000074313	oxytricha	TBE1	20246	25394	.	-	.	Name=TBE1_complete
ctg7180000070925	oxytricha	TBE2_type1	21447	25240	.	+	.	Name=TBE2_type1_complete
ctg7180000070927	oxytricha	TBE3	32041	35777	.	-	.	Name=TBE3_complete
ctg7180000070927	oxytricha	TBE2_type1	36278	39994	.	+	.	Name=TBE2_type1_complete
ctg7180000070920	oxytricha	TBE2_type1	1	4964	.	-	.	Name=TBE2_type1_complete
ctg7180000070920	oxytricha	TBE3	10092	13440	.	+	.	Name=TBE3_complete
ctg7180000070920	oxytricha	TBE3	14531	18410	.	+	.	Name=TBE3_complete
ctg7180000070920	oxytricha	TBE1	42886	45578	.	+	.	Name=TBE1_complete
ctg7180000070922	oxytricha	TBE1	2	4007	.	-	.	Name=TBE1_complete
ctg7180000070922	oxytricha	TBE1	27779	31636	.	+	.	Name=TBE1_complete
ctg7180000070922	oxytricha	TBE2_type2	53545	56552	.	-	.	Name=TBE2_type2_complete
ctg7180000070923	oxytricha	TBE3	12949	16783	.	-	.	Name=TBE3_complete
ctg7180000070923	oxytricha	TBE2_type2	52373	56228	.	-	.	Name=TBE2_type2_complete
ctg7180000070928	oxytricha	TBE3	2	3232	.	+	.	Name=TBE3_complete
ctg7180000070928	oxytricha	TBE2_type1	40219	43741	.	-	.	Name=TBE2_type1_complete
ctg7180000070929	oxytricha	TBE2_type1	499	3429	.	-	.	Name=TBE2_type1_complete
ctg7180000089549	oxytricha	TBE2_type1	8745	12591	.	-	.	Name=TBE2_type1_complete
ctg7180000089549	oxytricha	TBE2_type1	18991	22692	.	+	.	Name=TBE2_type1_complete
ctg7180000089549	oxytricha	TBE3	30400	34211	.	+	.	Name=TBE3_complete
ctg7180000089549	oxytricha	TBE1	50534	54267	.	-	.	Name=TBE1_complete
ctg7180000067693	oxytricha	TBE2_type1	42439	46285	.	-	.	Name=TBE2_type1_complete
ctg7180000067693	oxytricha	TBE1	47863	51382	.	-	.	Name=TBE1_complete
ctg7180000067693	oxytricha	TBE2_type1	51668	55508	.	-	.	Name=TBE2_type1_complete
ctg7180000067693	oxytricha	TBE2_type1	58149	61987	.	+	.	Name=TBE2_type1_complete
ctg7180000067690	oxytricha	TBE2_type1	121244	125069	.	+	.	Name=TBE2_type1_complete
ctg7180000067691	oxytricha	TBE3	6930	10801	.	+	.	Name=TBE3_complete
ctg7180000067691	oxytricha	TBE1	23665	27433	.	-	.	Name=TBE1_complete
ctg7180000089542	oxytricha	TBE2_type2	22358	26206	.	+	.	Name=TBE2_type2_complete
ctg7180000089542	oxytricha	TBE3	36984	40819	.	-	.	Name=TBE3_complete
ctg7180000089542	oxytricha	TBE3	56583	60458	.	-	.	Name=TBE3_complete
ctg7180000089543	oxytricha	TBE3	5300	9143	.	+	.	Name=TBE3_complete
ctg7180000073291	oxytricha	TBE1	9111	12810	.	+	.	Name=TBE1_complete
ctg7180000073033	oxytricha	TBE2_type2	10630	13414	.	-	.	Name=TBE2_type2_complete
ctg7180000073033	oxytricha	TBE3	18842	22683	.	+	.	Name=TBE3_complete
ctg7180000073031	oxytricha	TBE3	540	4390	.	+	.	Name=TBE3_complete
ctg7180000073034	oxytricha	TBE2_type1	32337	35713	.	+	.	Name=TBE2_type1_complete
ctg7180000089898	oxytricha	TBE3	15790	20089	.	-	.	Name=TBE3_complete
ctg7180000089898	oxytricha	TBE3	24143	27058	.	+	.	Name=TBE3_complete
ctg7180000071524	oxytricha	TBE3	6221	9995	.	+	.	Name=TBE3_complete
ctg7180000071523	oxytricha	TBE2_type1	35769	39619	.	-	.	Name=TBE2_type1_complete
ctg7180000071523	oxytricha	TBE3	42798	46477	.	+	.	Name=TBE3_complete
ctg7180000071520	oxytricha	TBE2_type2	3930	7351	.	+	.	Name=TBE2_type2_complete
ctg7180000067947	oxytricha	TBE2_type1	3	4390	.	-	.	Name=TBE2_type1_complete
ctg7180000067947	oxytricha	TBE2_type1	8381	12814	.	+	.	Name=TBE2_type1_complete
ctg7180000067947	oxytricha	TBE2_type2	19997	23860	.	+	.	Name=TBE2_type2_complete
ctg7180000067947	oxytricha	TBE3	74924	78705	.	+	.	Name=TBE3_complete
ctg7180000067947	oxytricha	TBE2_type1	83353	87789	.	+	.	Name=TBE2_type1_complete
deg7180000054211	oxytricha	TBE3	169	3171	.	+	.	Name=TBE3_complete
ctg7180000071296	oxytricha	TBE2_type1	1	3750	.	+	.	Name=TBE2_type1_complete
ctg7180000071296	oxytricha	TBE2_type1	3895	7602	.	+	.	Name=TBE2_type1_complete
ctg7180000071296	oxytricha	TBE2_type1	7832	11531	.	+	.	Name=TBE2_type1_complete
ctg7180000071296	oxytricha	TBE2_type1	11754	15389	.	+	.	Name=TBE2_type1_complete
ctg7180000071290	oxytricha	TBE1	25167	28665	.	-	.	Name=TBE1_complete
ctg7180000071293	oxytricha	TBE2_type1	6602	10291	.	-	.	Name=TBE2_type1_complete
ctg7180000087792	oxytricha	TBE3	16752	21353	.	-	.	Name=TBE3_complete
ctg7180000087795	oxytricha	TBE3	8457	12323	.	-	.	Name=TBE3_complete
ctg7180000087795	oxytricha	TBE1	28031	31821	.	+	.	Name=TBE1_complete
ctg7180000087795	oxytricha	TBE2_type1	33263	37086	.	-	.	Name=TBE2_type1_complete
ctg7180000087795	oxytricha	TBE2_type1	39777	43599	.	-	.	Name=TBE2_type1_complete
ctg7180000087794	oxytricha	TBE3	34915	38782	.	-	.	Name=TBE3_complete
ctg7180000087797	oxytricha	TBE2_type1	4349	8165	.	-	.	Name=TBE2_type1_complete
ctg7180000087797	oxytricha	TBE2_type1	10858	14687	.	-	.	Name=TBE2_type1_complete
ctg7180000087797	oxytricha	TBE2_type1	21603	25447	.	-	.	Name=TBE2_type1_complete
ctg7180000088942	oxytricha	TBE2_type2	3317	7104	.	-	.	Name=TBE2_type2_complete
ctg7180000080441	oxytricha	TBE2_type2	5195	9050	.	+	.	Name=TBE2_type2_complete
ctg7180000069838	oxytricha	TBE1	17259	21397	.	+	.	Name=TBE1_complete
ctg7180000069838	oxytricha	TBE2_type1	22943	26740	.	+	.	Name=TBE2_type1_complete
ctg7180000071219	oxytricha	TBE3	9239	13054	.	-	.	Name=TBE3_complete
ctg7180000069831	oxytricha	TBE2_type1	2869	6921	.	+	.	Name=TBE2_type1_complete
ctg7180000069833	oxytricha	TBE2_type1	15090	18950	.	-	.	Name=TBE2_type1_complete
ctg7180000090542	oxytricha	TBE3	10781	14821	.	+	.	Name=TBE3_complete
ctg7180000070214	oxytricha	TBE1	19270	23039	.	-	.	Name=TBE1_complete
ctg7180000070212	oxytricha	TBE3	18809	21892	.	-	.	Name=TBE3_complete
ctg7180000083234	oxytricha	TBE3	98	4768	.	-	.	Name=TBE3_complete
ctg7180000070219	oxytricha	TBE1	13563	16497	.	-	.	Name=TBE1_complete
ctg7180000083408	oxytricha	TBE2_type1	1972	5554	.	+	.	Name=TBE2_type1_complete
ctg7180000091859	oxytricha	TBE3	23247	27107	.	+	.	Name=TBE3_complete
ctg7180000091859	oxytricha	TBE3	35508	40382	.	-	.	Name=TBE3_complete
ctg7180000091856	oxytricha	TBE2_type2	11397	16216	.	-	.	Name=TBE2_type2_complete
ctg7180000091856	oxytricha	TBE3	24381	27830	.	-	.	Name=TBE3_complete
ctg7180000073830	oxytricha	TBE3	4854	8740	.	+	.	Name=TBE3_complete
ctg7180000083492	oxytricha	TBE2_type1	1217	4465	.	-	.	Name=TBE2_type1_complete
ctg7180000075685	oxytricha	TBE2_type2	19030	22854	.	+	.	Name=TBE2_type2_complete
ctg7180000083945	oxytricha	TBE2_type1	6833	9656	.	+	.	Name=TBE2_type1_complete
ctg7180000074827	oxytricha	TBE3	127	3971	.	-	.	Name=TBE3_complete
ctg7180000074350	oxytricha	TBE3	3558	7431	.	-	.	Name=TBE3_complete
ctg7180000074350	oxytricha	TBE3	13005	16833	.	-	.	Name=TBE3_complete
ctg7180000074357	oxytricha	TBE2_type1	6849	10695	.	+	.	Name=TBE2_type1_complete
ctg7180000074356	oxytricha	TBE2_type2	20538	24387	.	-	.	Name=TBE2_type2_complete
ctg7180000074356	oxytricha	TBE2_type1	37447	40376	.	-	.	Name=TBE2_type1_complete
ctg7180000074354	oxytricha	TBE2_type1	18432	21654	.	+	.	Name=TBE2_type1_complete
ctg7180000074354	oxytricha	TBE2_type2	30024	33265	.	+	.	Name=TBE2_type2_complete
ctg7180000068129	oxytricha	TBE3	12546	16335	.	-	.	Name=TBE3_complete
ctg7180000068129	oxytricha	TBE2_type1	60951	63823	.	+	.	Name=TBE2_type1_complete
ctg7180000068128	oxytricha	TBE2_type1	17507	20786	.	+	.	Name=TBE2_type1_complete
ctg7180000068128	oxytricha	TBE2_type1	49277	53485	.	+	.	Name=TBE2_type1_complete
ctg7180000068128	oxytricha	TBE2_type2	71617	75465	.	-	.	Name=TBE2_type2_complete
ctg7180000068128	oxytricha	TBE3	97967	101784	.	+	.	Name=TBE3_complete
ctg7180000074359	oxytricha	TBE1	1	2731	.	-	.	Name=TBE1_complete
ctg7180000074359	oxytricha	TBE1	32488	36371	.	-	.	Name=TBE1_complete
ctg7180000073834	oxytricha	TBE3	16332	19985	.	+	.	Name=TBE3_complete
ctg7180000078815	oxytricha	TBE3	1254	4826	.	-	.	Name=TBE3_complete
ctg7180000078816	oxytricha	TBE1	5	3544	.	-	.	Name=TBE1_complete
ctg7180000078816	oxytricha	TBE3	5120	8992	.	+	.	Name=TBE3_complete
ctg7180000078817	oxytricha	TBE2_type1	2414	4688	.	+	.	Name=TBE2_type1_complete
ctg7180000068200	oxytricha	TBE1	19878	23204	.	+	.	Name=TBE1_complete
ctg7180000082549	oxytricha	TBE3	2673	6503	.	-	.	Name=TBE3_complete
ctg7180000082548	oxytricha	TBE2_type1	6	3781	.	+	.	Name=TBE2_type1_complete
ctg7180000082548	oxytricha	TBE1	3826	7564	.	+	.	Name=TBE1_complete
ctg7180000073933	oxytricha	TBE2_type1	18326	22915	.	-	.	Name=TBE2_type1_complete
ctg7180000084918	oxytricha	TBE3	1562	5421	.	-	.	Name=TBE3_complete
ctg7180000075198	oxytricha	TBE2_type1	5216	7857	.	+	.	Name=TBE2_type1_complete
ctg7180000093403	oxytricha	TBE1	6334	10156	.	+	.	Name=TBE1_complete
ctg7180000079149	oxytricha	TBE1	3186	7735	.	-	.	Name=TBE1_complete
ctg7180000075190	oxytricha	TBE3	346	4216	.	+	.	Name=TBE3_complete
ctg7180000075191	oxytricha	TBE3	9380	12632	.	-	.	Name=TBE3_complete
ctg7180000075196	oxytricha	TBE1	26581	30335	.	-	.	Name=TBE1_complete
ctg7180000075197	oxytricha	TBE3	11039	14846	.	-	.	Name=TBE3_complete
ctg7180000078656	oxytricha	TBE1	3169	6717	.	-	.	Name=TBE1_complete
ctg7180000068208	oxytricha	TBE1	43521	47230	.	-	.	Name=TBE1_complete
ctg7180000068208	oxytricha	TBE2_type2	52068	55924	.	+	.	Name=TBE2_type2_complete
ctg7180000068208	oxytricha	TBE2_type2	60708	64524	.	+	.	Name=TBE2_type2_complete
ctg7180000074336	oxytricha	TBE2_type1	3	3607	.	-	.	Name=TBE2_type1_complete
ctg7180000081898	oxytricha	TBE2_type1	1	3774	.	-	.	Name=TBE2_type1_complete
ctg7180000081896	oxytricha	TBE3	3054	6637	.	-	.	Name=TBE3_complete
ctg7180000081890	oxytricha	TBE3	1261	5129	.	+	.	Name=TBE3_complete
deg7180000065649	oxytricha	TBE3	1465	4349	.	-	.	Name=TBE3_complete
ctg7180000094983	oxytricha	TBE2_type1	911	4739	.	+	.	Name=TBE2_type1_complete
ctg7180000074338	oxytricha	TBE3	3382	7249	.	+	.	Name=TBE3_complete
ctg7180000074338	oxytricha	TBE2_type2	13957	17765	.	-	.	Name=TBE2_type2_complete
ctg7180000078306	oxytricha	TBE1	2610	7074	.	-	.	Name=TBE1_complete
ctg7180000074888	oxytricha	TBE2_type2	8623	12456	.	-	.	Name=TBE2_type2_complete
ctg7180000068362	oxytricha	TBE3	19667	24300	.	+	.	Name=TBE3_complete
ctg7180000068362	oxytricha	TBE2_type2	37524	41339	.	-	.	Name=TBE2_type2_complete
ctg7180000068362	oxytricha	TBE1	45112	48980	.	-	.	Name=TBE1_complete
ctg7180000068362	oxytricha	TBE2_type1	70405	74137	.	+	.	Name=TBE2_type1_complete
ctg7180000068362	oxytricha	TBE2_type1	90011	93793	.	+	.	Name=TBE2_type1_complete
ctg7180000072177	oxytricha	TBE3	4811	8629	.	-	.	Name=TBE3_complete
ctg7180000072170	oxytricha	TBE3	3	3690	.	+	.	Name=TBE3_complete
ctg7180000072173	oxytricha	TBE3	1297	5551	.	-	.	Name=TBE3_complete
ctg7180000072173	oxytricha	TBE2_type1	5869	9887	.	+	.	Name=TBE2_type1_complete
ctg7180000072172	oxytricha	TBE2_type1	8270	13785	.	+	.	Name=TBE2_type1_complete
ctg7180000092528	oxytricha	TBE1	9608	13484	.	-	.	Name=TBE1_complete
ctg7180000079859	oxytricha	TBE3	4068	7920	.	-	.	Name=TBE3_complete
ctg7180000079859	oxytricha	TBE3	14665	18518	.	+	.	Name=TBE3_complete
ctg7180000094180	oxytricha	TBE3	13679	17481	.	-	.	Name=TBE3_complete
ctg7180000094185	oxytricha	TBE2_type1	13763	16642	.	-	.	Name=TBE2_type1_complete
ctg7180000094185	oxytricha	TBE2_type2	16808	20656	.	-	.	Name=TBE2_type2_complete
ctg7180000094186	oxytricha	TBE2_type2	347	4192	.	-	.	Name=TBE2_type2_complete
ctg7180000094187	oxytricha	TBE2_type1	21435	25126	.	+	.	Name=TBE2_type1_complete
ctg7180000080142	oxytricha	TBE1	1	3487	.	+	.	Name=TBE1_complete
ctg7180000080144	oxytricha	TBE3	1685	5507	.	-	.	Name=TBE3_complete
ctg7180000080149	oxytricha	TBE2_type1	5076	8705	.	-	.	Name=TBE2_type1_complete
deg7180000056029	oxytricha	TBE1	327	2890	.	+	.	Name=TBE1_complete
ctg7180000081095	oxytricha	TBE1	5813	8750	.	-	.	Name=TBE1_complete
ctg7180000088127	oxytricha	TBE2_type2	38260	42120	.	+	.	Name=TBE2_type2_complete
ctg7180000093219	oxytricha	TBE2_type2	8949	12263	.	+	.	Name=TBE2_type2_complete
ctg7180000093219	oxytricha	TBE2_type2	12429	15031	.	+	.	Name=TBE2_type2_complete
ctg7180000069942	oxytricha	TBE3	18493	22367	.	-	.	Name=TBE3_complete
ctg7180000075019	oxytricha	TBE1	4548	8419	.	-	.	Name=TBE1_complete
ctg7180000080853	oxytricha	TBE3	5473	9343	.	+	.	Name=TBE3_complete
ctg7180000080857	oxytricha	TBE3	2313	5377	.	+	.	Name=TBE3_complete
ctg7180000069409	oxytricha	TBE2_type2	32447	36298	.	-	.	Name=TBE2_type2_complete
ctg7180000093973	oxytricha	TBE1	9115	12984	.	+	.	Name=TBE1_complete
ctg7180000093973	oxytricha	TBE3	18751	22616	.	-	.	Name=TBE3_complete
ctg7180000080328	oxytricha	TBE3	4617	8475	.	+	.	Name=TBE3_complete
ctg7180000069408	oxytricha	TBE2_type1	17997	21830	.	+	.	Name=TBE2_type1_complete
ctg7180000069408	oxytricha	TBE3	45937	49548	.	-	.	Name=TBE3_complete
ctg7180000069408	oxytricha	TBE1	71673	75523	.	+	.	Name=TBE1_complete
ctg7180000087492	oxytricha	TBE2_type1	51670	56402	.	+	.	Name=TBE2_type1_complete
ctg7180000087492	oxytricha	TBE3	56699	60910	.	+	.	Name=TBE3_complete
ctg7180000076503	oxytricha	TBE3	1	3735	.	+	.	Name=TBE3_complete
ctg7180000087496	oxytricha	TBE1	65916	69749	.	-	.	Name=TBE1_complete
ctg7180000087496	oxytricha	TBE1	204872	208614	.	+	.	Name=TBE1_complete
ctg7180000090802	oxytricha	TBE2_type1	57229	61690	.	-	.	Name=TBE2_type1_complete
ctg7180000080414	oxytricha	TBE2_type1	19	3354	.	-	.	Name=TBE2_type1_complete
ctg7180000070020	oxytricha	TBE2_type1	60840	63706	.	+	.	Name=TBE2_type1_complete
ctg7180000070023	oxytricha	TBE1	83	3987	.	+	.	Name=TBE1_complete
ctg7180000070023	oxytricha	TBE3	5393	9247	.	-	.	Name=TBE3_complete
ctg7180000070022	oxytricha	TBE2_type1	16998	20842	.	+	.	Name=TBE2_type1_complete
ctg7180000070024	oxytricha	TBE2_type1	49093	55354	.	+	.	Name=TBE2_type1_complete
ctg7180000070029	oxytricha	TBE3	4	3660	.	+	.	Name=TBE3_complete
ctg7180000070028	oxytricha	TBE2_type2	1617	5469	.	+	.	Name=TBE2_type2_complete
ctg7180000093216	oxytricha	TBE3	2397	6144	.	-	.	Name=TBE3_complete
ctg7180000093216	oxytricha	TBE3	6768	10640	.	+	.	Name=TBE3_complete
ctg7180000093216	oxytricha	TBE2_type1	12131	14664	.	+	.	Name=TBE2_type1_complete
ctg7180000090406	oxytricha	TBE3	42498	46350	.	+	.	Name=TBE3_complete
ctg7180000067209	oxytricha	TBE3	96769	100636	.	-	.	Name=TBE3_complete
ctg7180000090276	oxytricha	TBE1	8484	12355	.	-	.	Name=TBE1_complete
ctg7180000081634	oxytricha	TBE3	2	3445	.	+	.	Name=TBE3_complete
ctg7180000081634	oxytricha	TBE1	3573	7366	.	-	.	Name=TBE1_complete
ctg7180000087674	oxytricha	TBE1	6202	10070	.	-	.	Name=TBE1_complete
ctg7180000087674	oxytricha	TBE3	22795	26660	.	-	.	Name=TBE3_complete
ctg7180000087674	oxytricha	TBE1	32926	36769	.	+	.	Name=TBE1_complete
ctg7180000080919	oxytricha	TBE3	1	3505	.	+	.	Name=TBE3_complete
ctg7180000087672	oxytricha	TBE1	97801	101673	.	+	.	Name=TBE1_complete
ctg7180000087672	oxytricha	TBE2_type1	112427	117445	.	-	.	Name=TBE2_type1_complete
ctg7180000087673	oxytricha	TBE3	38084	42815	.	-	.	Name=TBE3_complete
ctg7180000087673	oxytricha	TBE1	53172	56191	.	-	.	Name=TBE1_complete
ctg7180000087673	oxytricha	TBE2_type1	57596	61275	.	-	.	Name=TBE2_type1_complete
ctg7180000087673	oxytricha	TBE1	67502	70742	.	-	.	Name=TBE1_complete
ctg7180000087671	oxytricha	TBE3	21669	25656	.	+	.	Name=TBE3_complete
ctg7180000087671	oxytricha	TBE2_type2	53382	57598	.	-	.	Name=TBE2_type2_complete
ctg7180000087671	oxytricha	TBE2_type1	64820	67449	.	+	.	Name=TBE2_type1_complete
ctg7180000087671	oxytricha	TBE3	88463	92330	.	+	.	Name=TBE3_complete
ctg7180000087671	oxytricha	TBE2_type1	113813	118718	.	-	.	Name=TBE2_type1_complete
ctg7180000087671	oxytricha	TBE2_type2	130693	134246	.	+	.	Name=TBE2_type2_complete
ctg7180000087671	oxytricha	TBE3	147374	151191	.	+	.	Name=TBE3_complete
ctg7180000087671	oxytricha	TBE2_type1	166008	169476	.	-	.	Name=TBE2_type1_complete
ctg7180000087671	oxytricha	TBE1	180394	184776	.	+	.	Name=TBE1_complete
ctg7180000087671	oxytricha	TBE3	198377	201126	.	+	.	Name=TBE3_complete
ctg7180000090273	oxytricha	TBE1	6949	10768	.	-	.	Name=TBE1_complete
ctg7180000090273	oxytricha	TBE3	15324	19196	.	+	.	Name=TBE3_complete
ctg7180000076423	oxytricha	TBE1	2172	6028	.	+	.	Name=TBE1_complete
ctg7180000076423	oxytricha	TBE2_type2	16299	20153	.	-	.	Name=TBE2_type2_complete
ctg7180000090662	oxytricha	TBE3	20885	24756	.	+	.	Name=TBE3_complete
ctg7180000090662	oxytricha	TBE3	24836	27864	.	+	.	Name=TBE3_complete
ctg7180000090662	oxytricha	TBE3	28010	29947	.	+	.	Name=TBE3_complete
ctg7180000090669	oxytricha	TBE1	134	3932	.	+	.	Name=TBE1_complete
ctg7180000090668	oxytricha	TBE1	7801	11646	.	+	.	Name=TBE1_complete
ctg7180000090668	oxytricha	TBE2_type1	22858	26709	.	+	.	Name=TBE2_type1_complete
ctg7180000092809	oxytricha	TBE1	8076	11920	.	+	.	Name=TBE1_complete
ctg7180000092809	oxytricha	TBE3	18480	22271	.	-	.	Name=TBE3_complete
ctg7180000092809	oxytricha	TBE3	22368	26332	.	+	.	Name=TBE3_complete
ctg7180000082256	oxytricha	TBE3	1103	4979	.	-	.	Name=TBE3_complete
ctg7180000091131	oxytricha	TBE3	3978	7842	.	+	.	Name=TBE3_complete
ctg7180000091139	oxytricha	TBE3	59989	63918	.	-	.	Name=TBE3_complete
ctg7180000091139	oxytricha	TBE1	65371	68670	.	+	.	Name=TBE1_complete
ctg7180000069863	oxytricha	TBE2_type1	2	2683	.	-	.	Name=TBE2_type1_complete
ctg7180000069863	oxytricha	TBE3	40275	44131	.	+	.	Name=TBE3_complete
ctg7180000069860	oxytricha	TBE3	10953	14498	.	-	.	Name=TBE3_complete
ctg7180000069867	oxytricha	TBE2_type2	46857	50716	.	-	.	Name=TBE2_type2_complete
ctg7180000069867	oxytricha	TBE1	56132	59998	.	+	.	Name=TBE1_complete
ctg7180000069642	oxytricha	TBE1	11973	15625	.	-	.	Name=TBE1_complete
ctg7180000069642	oxytricha	TBE1	64462	68185	.	+	.	Name=TBE1_complete
deg7180000054022	oxytricha	TBE2_type1	2	2588	.	-	.	Name=TBE2_type1_complete
ctg7180000069865	oxytricha	TBE2_type1	53058	56822	.	-	.	Name=TBE2_type1_complete
ctg7180000069864	oxytricha	TBE2_type1	5311	8261	.	+	.	Name=TBE2_type1_complete
ctg7180000068808	oxytricha	TBE3	3157	7004	.	-	.	Name=TBE3_complete
ctg7180000068808	oxytricha	TBE3	24478	28350	.	+	.	Name=TBE3_complete
ctg7180000068808	oxytricha	TBE1	42720	46506	.	-	.	Name=TBE1_complete
ctg7180000068808	oxytricha	TBE3	50903	54768	.	+	.	Name=TBE3_complete
ctg7180000068808	oxytricha	TBE3	63811	67687	.	+	.	Name=TBE3_complete
ctg7180000068808	oxytricha	TBE1	73671	77438	.	+	.	Name=TBE1_complete
ctg7180000068809	oxytricha	TBE2_type2	2	3110	.	-	.	Name=TBE2_type2_complete
ctg7180000078488	oxytricha	TBE2_type1	2744	5741	.	+	.	Name=TBE2_type1_complete
ctg7180000068802	oxytricha	TBE1	49605	53854	.	+	.	Name=TBE1_complete
ctg7180000068802	oxytricha	TBE2_type1	75675	79527	.	+	.	Name=TBE2_type1_complete
ctg7180000078484	oxytricha	TBE1	3918	7735	.	-	.	Name=TBE1_complete
ctg7180000068807	oxytricha	TBE1	2	2669	.	-	.	Name=TBE1_complete
ctg7180000068807	oxytricha	TBE3	4751	8624	.	-	.	Name=TBE3_complete
ctg7180000068807	oxytricha	TBE1	29521	34119	.	-	.	Name=TBE1_complete
ctg7180000068807	oxytricha	TBE3	42577	46453	.	+	.	Name=TBE3_complete
ctg7180000068807	oxytricha	TBE1	79239	82759	.	+	.	Name=TBE1_complete
ctg7180000068807	oxytricha	TBE2_type1	95051	98719	.	+	.	Name=TBE2_type1_complete
ctg7180000068804	oxytricha	TBE2_type1	1	2906	.	+	.	Name=TBE2_type1_complete
ctg7180000068804	oxytricha	TBE3	15160	18449	.	+	.	Name=TBE3_complete
ctg7180000068804	oxytricha	TBE1	18598	21870	.	+	.	Name=TBE1_complete
ctg7180000068805	oxytricha	TBE2_type1	39846	43665	.	+	.	Name=TBE2_type1_complete
ctg7180000068805	oxytricha	TBE1	60444	64309	.	+	.	Name=TBE1_complete
ctg7180000078158	oxytricha	TBE3	6809	10525	.	-	.	Name=TBE3_complete
ctg7180000070698	oxytricha	TBE3	1419	4629	.	+	.	Name=TBE3_complete
ctg7180000092118	oxytricha	TBE1	19412	23175	.	+	.	Name=TBE1_complete
ctg7180000069311	oxytricha	TBE1	186	4053	.	+	.	Name=TBE1_complete
ctg7180000069311	oxytricha	TBE1	7767	11470	.	-	.	Name=TBE1_complete
ctg7180000069311	oxytricha	TBE2_type1	48206	52303	.	+	.	Name=TBE2_type1_complete
ctg7180000069310	oxytricha	TBE1	40271	44813	.	+	.	Name=TBE1_complete
ctg7180000069312	oxytricha	TBE3	69478	72359	.	-	.	Name=TBE3_complete
ctg7180000069314	oxytricha	TBE2_type1	30456	35213	.	+	.	Name=TBE2_type1_complete
ctg7180000069317	oxytricha	TBE2_type2	23606	27446	.	-	.	Name=TBE2_type2_complete
ctg7180000069317	oxytricha	TBE3	42575	47231	.	-	.	Name=TBE3_complete
ctg7180000069316	oxytricha	TBE3	2147	6024	.	-	.	Name=TBE3_complete
ctg7180000094401	oxytricha	TBE3	18214	22077	.	+	.	Name=TBE3_complete
ctg7180000083004	oxytricha	TBE2_type2	2	3803	.	+	.	Name=TBE2_type2_complete
ctg7180000083007	oxytricha	TBE2_type1	4767	8099	.	-	.	Name=TBE2_type1_complete
ctg7180000086074	oxytricha	TBE2_type1	6587	9636	.	+	.	Name=TBE2_type1_complete
ctg7180000078737	oxytricha	TBE3	8655	12506	.	-	.	Name=TBE3_complete
ctg7180000078733	oxytricha	TBE2_type1	8594	12293	.	-	.	Name=TBE2_type1_complete
ctg7180000078738	oxytricha	TBE1	4102	7872	.	-	.	Name=TBE1_complete
ctg7180000087242	oxytricha	TBE2_type1	3901	7680	.	-	.	Name=TBE2_type1_complete
ctg7180000087242	oxytricha	TBE2_type1	8819	12661	.	+	.	Name=TBE2_type1_complete
ctg7180000087242	oxytricha	TBE2_type1	28368	32121	.	+	.	Name=TBE2_type1_complete
ctg7180000076880	oxytricha	TBE3	1	2234	.	+	.	Name=TBE3_complete
ctg7180000088338	oxytricha	TBE2_type1	76	3940	.	-	.	Name=TBE2_type1_complete
ctg7180000067301	oxytricha	TBE2_type1	10973	14821	.	-	.	Name=TBE2_type1_complete
ctg7180000082202	oxytricha	TBE1	3470	7212	.	+	.	Name=TBE1_complete
ctg7180000088331	oxytricha	TBE3	414	4322	.	-	.	Name=TBE3_complete
ctg7180000088331	oxytricha	TBE2_type1	8708	12476	.	+	.	Name=TBE2_type1_complete
ctg7180000088331	oxytricha	TBE3	12896	16762	.	+	.	Name=TBE3_complete
ctg7180000088331	oxytricha	TBE3	17513	21384	.	-	.	Name=TBE3_complete
ctg7180000075504	oxytricha	TBE2_type1	12257	15927	.	+	.	Name=TBE2_type1_complete
ctg7180000079289	oxytricha	TBE2_type1	4328	7759	.	-	.	Name=TBE2_type1_complete
ctg7180000090505	oxytricha	TBE3	43460	47277	.	+	.	Name=TBE3_complete
ctg7180000090505	oxytricha	TBE2_type1	84520	88367	.	+	.	Name=TBE2_type1_complete
ctg7180000081958	oxytricha	TBE1	4809	7765	.	+	.	Name=TBE1_complete
ctg7180000076084	oxytricha	TBE2_type2	51	3908	.	-	.	Name=TBE2_type2_complete
ctg7180000076084	oxytricha	TBE2_type1	5326	8226	.	+	.	Name=TBE2_type1_complete
ctg7180000076082	oxytricha	TBE1	19898	23438	.	+	.	Name=TBE1_complete
ctg7180000075761	oxytricha	TBE1	922	5503	.	+	.	Name=TBE1_complete
ctg7180000075761	oxytricha	TBE3	11578	15643	.	+	.	Name=TBE3_complete
ctg7180000075760	oxytricha	TBE1	23584	27613	.	-	.	Name=TBE1_complete
ctg7180000075760	oxytricha	TBE1	27699	32484	.	-	.	Name=TBE1_complete
ctg7180000075760	oxytricha	TBE1	32570	36685	.	-	.	Name=TBE1_complete
ctg7180000075762	oxytricha	TBE1	2	2974	.	+	.	Name=TBE1_complete
ctg7180000075762	oxytricha	TBE2_type2	23699	27508	.	+	.	Name=TBE2_type2_complete
ctg7180000086692	oxytricha	TBE2_type1	2279	5620	.	+	.	Name=TBE2_type1_complete
ctg7180000073905	oxytricha	TBE1	3564	7372	.	+	.	Name=TBE1_complete
ctg7180000073905	oxytricha	TBE1	11157	15001	.	-	.	Name=TBE1_complete
ctg7180000073905	oxytricha	TBE2_type1	16043	21588	.	-	.	Name=TBE2_type1_complete
ctg7180000073904	oxytricha	TBE2_type1	6650	10501	.	-	.	Name=TBE2_type1_complete
ctg7180000073901	oxytricha	TBE2_type1	1628	5489	.	-	.	Name=TBE2_type1_complete
ctg7180000068374	oxytricha	TBE3	2	2748	.	-	.	Name=TBE3_complete
ctg7180000068377	oxytricha	TBE2_type1	1	2854	.	+	.	Name=TBE2_type1_complete
ctg7180000068377	oxytricha	TBE1	8028	12334	.	-	.	Name=TBE1_complete
ctg7180000073908	oxytricha	TBE2_type2	28061	31705	.	+	.	Name=TBE2_type2_complete
ctg7180000084126	oxytricha	TBE1	7	3874	.	-	.	Name=TBE1_complete
ctg7180000076269	oxytricha	TBE2_type1	1408	5227	.	+	.	Name=TBE2_type1_complete
ctg7180000072235	oxytricha	TBE2_type1	3000	6995	.	+	.	Name=TBE2_type1_complete
ctg7180000067785	oxytricha	TBE2_type2	51198	56915	.	-	.	Name=TBE2_type2_complete
ctg7180000067785	oxytricha	TBE2_type1	112446	116116	.	+	.	Name=TBE2_type1_complete
ctg7180000067787	oxytricha	TBE3	3462	7306	.	-	.	Name=TBE3_complete
ctg7180000067780	oxytricha	TBE3	5041	8912	.	-	.	Name=TBE3_complete
ctg7180000090182	oxytricha	TBE3	3049	6720	.	+	.	Name=TBE3_complete
ctg7180000076035	oxytricha	TBE3	100	2980	.	+	.	Name=TBE3_complete
ctg7180000090183	oxytricha	TBE3	715	4386	.	+	.	Name=TBE3_complete
ctg7180000090183	oxytricha	TBE3	27346	30447	.	-	.	Name=TBE3_complete
ctg7180000090766	oxytricha	TBE1	3150	6440	.	+	.	Name=TBE1_complete
ctg7180000072004	oxytricha	TBE3	9107	14095	.	-	.	Name=TBE3_complete
ctg7180000072004	oxytricha	TBE2_type2	43715	47576	.	+	.	Name=TBE2_type2_complete
ctg7180000090514	oxytricha	TBE2_type1	9507	13263	.	-	.	Name=TBE2_type1_complete
ctg7180000070909	oxytricha	TBE3	1255	5034	.	-	.	Name=TBE3_complete
ctg7180000070909	oxytricha	TBE3	15741	21016	.	-	.	Name=TBE3_complete
ctg7180000070909	oxytricha	TBE3	49950	53017	.	-	.	Name=TBE3_complete
deg7180000057220	oxytricha	TBE3	1993	5408	.	-	.	Name=TBE3_complete
ctg7180000070902	oxytricha	TBE2_type2	1300	5631	.	-	.	Name=TBE2_type2_complete
ctg7180000070902	oxytricha	TBE3	14145	18734	.	-	.	Name=TBE3_complete
ctg7180000070902	oxytricha	TBE2_type1	54113	59080	.	-	.	Name=TBE2_type1_complete
ctg7180000070903	oxytricha	TBE2_type1	16638	20394	.	+	.	Name=TBE2_type1_complete
ctg7180000070903	oxytricha	TBE2_type1	50767	54546	.	+	.	Name=TBE2_type1_complete
ctg7180000070900	oxytricha	TBE1	51607	55381	.	-	.	Name=TBE1_complete
ctg7180000070900	oxytricha	TBE2_type1	55415	59241	.	-	.	Name=TBE2_type1_complete
ctg7180000070901	oxytricha	TBE3	16408	20627	.	-	.	Name=TBE3_complete
ctg7180000070906	oxytricha	TBE2_type1	216	4021	.	-	.	Name=TBE2_type1_complete
ctg7180000070906	oxytricha	TBE2_type1	17767	21824	.	+	.	Name=TBE2_type1_complete
ctg7180000070904	oxytricha	TBE3	61438	65100	.	+	.	Name=TBE3_complete
ctg7180000070904	oxytricha	TBE2_type2	68656	71894	.	+	.	Name=TBE2_type2_complete
ctg7180000070905	oxytricha	TBE2_type1	25965	29374	.	-	.	Name=TBE2_type1_complete
ctg7180000077028	oxytricha	TBE3	891	4758	.	-	.	Name=TBE3_complete
ctg7180000073011	oxytricha	TBE1	10318	14150	.	-	.	Name=TBE1_complete
ctg7180000073011	oxytricha	TBE2_type1	14233	19946	.	-	.	Name=TBE2_type1_complete
ctg7180000073011	oxytricha	TBE3	23022	26792	.	-	.	Name=TBE3_complete
ctg7180000073011	oxytricha	TBE2_type1	27194	29758	.	+	.	Name=TBE2_type1_complete
ctg7180000073011	oxytricha	TBE1	31383	35210	.	+	.	Name=TBE1_complete
ctg7180000073013	oxytricha	TBE3	11648	14372	.	+	.	Name=TBE3_complete
ctg7180000073013	oxytricha	TBE1	14452	18291	.	+	.	Name=TBE1_complete
ctg7180000077022	oxytricha	TBE2_type2	12532	16860	.	+	.	Name=TBE2_type2_complete
ctg7180000073016	oxytricha	TBE1	15543	19414	.	-	.	Name=TBE1_complete
ctg7180000073016	oxytricha	TBE2_type1	21099	24949	.	-	.	Name=TBE2_type1_complete
ctg7180000083513	oxytricha	TBE1	319	4961	.	+	.	Name=TBE1_complete
deg7180000053780	oxytricha	TBE2_type1	3178	6072	.	+	.	Name=TBE2_type1_complete
ctg7180000071509	oxytricha	TBE1	6033	9671	.	+	.	Name=TBE1_complete
ctg7180000071506	oxytricha	TBE1	4144	7200	.	-	.	Name=TBE1_complete
ctg7180000071500	oxytricha	TBE1	18456	22303	.	-	.	Name=TBE1_complete
ctg7180000071500	oxytricha	TBE1	23803	27577	.	-	.	Name=TBE1_complete
ctg7180000087802	oxytricha	TBE3	22113	25959	.	+	.	Name=TBE3_complete
ctg7180000087802	oxytricha	TBE3	39906	43733	.	-	.	Name=TBE3_complete
ctg7180000087802	oxytricha	TBE2_type1	45827	49669	.	-	.	Name=TBE2_type1_complete
ctg7180000087805	oxytricha	TBE3	1029	4900	.	-	.	Name=TBE3_complete
ctg7180000087805	oxytricha	TBE2_type1	19744	24895	.	+	.	Name=TBE2_type1_complete
ctg7180000087805	oxytricha	TBE1	33050	36914	.	-	.	Name=TBE1_complete
ctg7180000087805	oxytricha	TBE1	73646	77516	.	+	.	Name=TBE1_complete
ctg7180000087805	oxytricha	TBE3	108617	111876	.	+	.	Name=TBE3_complete
ctg7180000087805	oxytricha	TBE2_type1	124223	128077	.	-	.	Name=TBE2_type1_complete
ctg7180000087805	oxytricha	TBE3	131728	135425	.	+	.	Name=TBE3_complete
ctg7180000087804	oxytricha	TBE2_type1	71033	74795	.	-	.	Name=TBE2_type1_complete
ctg7180000087804	oxytricha	TBE1	84330	88185	.	+	.	Name=TBE1_complete
ctg7180000087804	oxytricha	TBE2_type2	88321	90718	.	+	.	Name=TBE2_type2_complete
ctg7180000087804	oxytricha	TBE3	119178	123046	.	+	.	Name=TBE3_complete
ctg7180000087804	oxytricha	TBE3	123817	127684	.	+	.	Name=TBE3_complete
ctg7180000087804	oxytricha	TBE3	138490	142717	.	-	.	Name=TBE3_complete
ctg7180000087804	oxytricha	TBE2_type2	153194	157051	.	+	.	Name=TBE2_type2_complete
ctg7180000087807	oxytricha	TBE3	18	3188	.	+	.	Name=TBE3_complete
ctg7180000087807	oxytricha	TBE3	18224	22054	.	+	.	Name=TBE3_complete
ctg7180000087807	oxytricha	TBE2_type1	22771	26618	.	-	.	Name=TBE2_type1_complete
ctg7180000087807	oxytricha	TBE1	26758	29463	.	-	.	Name=TBE1_complete
ctg7180000087807	oxytricha	TBE1	35087	38863	.	+	.	Name=TBE1_complete
ctg7180000087806	oxytricha	TBE3	5549	9122	.	+	.	Name=TBE3_complete
ctg7180000087809	oxytricha	TBE3	24131	27999	.	+	.	Name=TBE3_complete
ctg7180000080469	oxytricha	TBE2_type1	5706	8599	.	-	.	Name=TBE2_type1_complete
ctg7180000073914	oxytricha	TBE1	11555	14701	.	-	.	Name=TBE1_complete
ctg7180000088690	oxytricha	TBE3	8103	12560	.	+	.	Name=TBE3_complete
ctg7180000088693	oxytricha	TBE1	3533	7738	.	-	.	Name=TBE1_complete
ctg7180000088693	oxytricha	TBE2_type1	8023	10727	.	+	.	Name=TBE2_type1_complete
ctg7180000088693	oxytricha	TBE3	10871	14736	.	-	.	Name=TBE3_complete
ctg7180000088692	oxytricha	TBE3	11791	15655	.	+	.	Name=TBE3_complete
ctg7180000088692	oxytricha	TBE3	49740	53616	.	+	.	Name=TBE3_complete
ctg7180000088692	oxytricha	TBE3	61119	65117	.	+	.	Name=TBE3_complete
ctg7180000088699	oxytricha	TBE3	68430	72284	.	-	.	Name=TBE3_complete
ctg7180000088929	oxytricha	TBE2_type1	7599	11781	.	+	.	Name=TBE2_type1_complete
ctg7180000088929	oxytricha	TBE3	76438	80569	.	-	.	Name=TBE3_complete
ctg7180000088928	oxytricha	TBE3	53104	56973	.	-	.	Name=TBE3_complete
ctg7180000088928	oxytricha	TBE1	57069	60517	.	-	.	Name=TBE1_complete
ctg7180000088928	oxytricha	TBE2_type2	84440	87262	.	+	.	Name=TBE2_type2_complete
ctg7180000067264	oxytricha	TBE3	18660	22526	.	+	.	Name=TBE3_complete
ctg7180000067264	oxytricha	TBE3	69146	73016	.	+	.	Name=TBE3_complete
ctg7180000070274	oxytricha	TBE2_type2	1684	4942	.	+	.	Name=TBE2_type2_complete
ctg7180000091050	oxytricha	TBE3	5533	9210	.	+	.	Name=TBE3_complete
ctg7180000074597	oxytricha	TBE3	26459	30754	.	+	.	Name=TBE3_complete
ctg7180000074596	oxytricha	TBE2_type1	979	4501	.	+	.	Name=TBE2_type1_complete
ctg7180000074596	oxytricha	TBE2_type1	4640	8144	.	+	.	Name=TBE2_type1_complete
ctg7180000074596	oxytricha	TBE2_type1	8282	12107	.	+	.	Name=TBE2_type1_complete
ctg7180000074590	oxytricha	TBE2_type1	10257	14095	.	+	.	Name=TBE2_type1_complete
ctg7180000074593	oxytricha	TBE3	9442	12403	.	-	.	Name=TBE3_complete
ctg7180000074593	oxytricha	TBE3	15352	19215	.	-	.	Name=TBE3_complete
ctg7180000069812	oxytricha	TBE3	10093	13960	.	-	.	Name=TBE3_complete
ctg7180000069812	oxytricha	TBE2_type1	20296	24044	.	+	.	Name=TBE2_type1_complete
ctg7180000069812	oxytricha	TBE2_type1	31606	35363	.	+	.	Name=TBE2_type1_complete
ctg7180000069810	oxytricha	TBE2_type1	13379	18031	.	-	.	Name=TBE2_type1_complete
ctg7180000069810	oxytricha	TBE2_type1	20306	24087	.	-	.	Name=TBE2_type1_complete
ctg7180000069810	oxytricha	TBE2_type2	37188	41025	.	+	.	Name=TBE2_type2_complete
ctg7180000069810	oxytricha	TBE2_type1	58074	61842	.	-	.	Name=TBE2_type1_complete
ctg7180000069810	oxytricha	TBE2_type1	62420	66285	.	-	.	Name=TBE2_type1_complete
ctg7180000069810	oxytricha	TBE2_type1	66317	69400	.	-	.	Name=TBE2_type1_complete
ctg7180000069810	oxytricha	TBE2_type1	69425	72526	.	-	.	Name=TBE2_type1_complete
ctg7180000069810	oxytricha	TBE2_type1	73103	76959	.	-	.	Name=TBE2_type1_complete
ctg7180000069811	oxytricha	TBE1	7066	10893	.	+	.	Name=TBE1_complete
ctg7180000069816	oxytricha	TBE3	3548	7418	.	-	.	Name=TBE3_complete
ctg7180000069816	oxytricha	TBE3	7519	10138	.	-	.	Name=TBE3_complete
ctg7180000069817	oxytricha	TBE2_type1	3	4273	.	-	.	Name=TBE2_type1_complete
ctg7180000069815	oxytricha	TBE3	11676	15547	.	+	.	Name=TBE3_complete
ctg7180000069818	oxytricha	TBE2_type1	590	4438	.	+	.	Name=TBE2_type1_complete
ctg7180000069819	oxytricha	TBE2_type2	55710	59560	.	+	.	Name=TBE2_type2_complete
ctg7180000071167	oxytricha	TBE1	11025	16762	.	-	.	Name=TBE1_complete
ctg7180000071167	oxytricha	TBE2_type1	28531	32501	.	-	.	Name=TBE2_type1_complete
ctg7180000087117	oxytricha	TBE2_type1	12706	16547	.	-	.	Name=TBE2_type1_complete
ctg7180000087118	oxytricha	TBE2_type1	3559	7358	.	-	.	Name=TBE2_type1_complete
ctg7180000087118	oxytricha	TBE3	23572	27436	.	+	.	Name=TBE3_complete
ctg7180000079612	oxytricha	TBE1	8116	12381	.	-	.	Name=TBE1_complete
ctg7180000083969	oxytricha	TBE2_type1	7	4232	.	+	.	Name=TBE2_type1_complete
ctg7180000068147	oxytricha	TBE3	15118	18999	.	-	.	Name=TBE3_complete
ctg7180000068147	oxytricha	TBE3	33077	36931	.	-	.	Name=TBE3_complete
ctg7180000068145	oxytricha	TBE1	8738	12579	.	+	.	Name=TBE1_complete
ctg7180000068145	oxytricha	TBE2_type1	22086	26299	.	+	.	Name=TBE2_type1_complete
ctg7180000068145	oxytricha	TBE2_type2	42439	46620	.	-	.	Name=TBE2_type2_complete
ctg7180000068143	oxytricha	TBE3	6825	10317	.	+	.	Name=TBE3_complete
ctg7180000068143	oxytricha	TBE2_type2	21563	25422	.	-	.	Name=TBE2_type2_complete
ctg7180000068143	oxytricha	TBE2_type1	30516	34376	.	+	.	Name=TBE2_type1_complete
ctg7180000068140	oxytricha	TBE2_type1	31354	35055	.	-	.	Name=TBE2_type1_complete
ctg7180000068140	oxytricha	TBE3	63357	67605	.	+	.	Name=TBE3_complete
ctg7180000068140	oxytricha	TBE3	75202	79067	.	-	.	Name=TBE3_complete
ctg7180000078836	oxytricha	TBE3	1139	4442	.	-	.	Name=TBE3_complete
ctg7180000078836	oxytricha	TBE3	9356	12223	.	-	.	Name=TBE3_complete
ctg7180000078836	oxytricha	TBE1	14260	18042	.	+	.	Name=TBE1_complete
ctg7180000074372	oxytricha	TBE3	340	4221	.	+	.	Name=TBE3_complete
ctg7180000074375	oxytricha	TBE2_type2	605	4488	.	+	.	Name=TBE2_type2_complete
ctg7180000074374	oxytricha	TBE3	13973	17830	.	+	.	Name=TBE3_complete
ctg7180000090060	oxytricha	TBE3	3980	7794	.	-	.	Name=TBE3_complete
deg7180000036051	oxytricha	TBE1	13834	17680	.	-	.	Name=TBE1_complete
ctg7180000071165	oxytricha	TBE3	27719	31455	.	+	.	Name=TBE3_complete
ctg7180000067770	oxytricha	TBE3	8072	11712	.	+	.	Name=TBE3_complete
ctg7180000067770	oxytricha	TBE3	45087	48956	.	-	.	Name=TBE3_complete
ctg7180000067770	oxytricha	TBE3	54067	57768	.	-	.	Name=TBE3_complete
ctg7180000075979	oxytricha	TBE3	682	4555	.	-	.	Name=TBE3_complete
ctg7180000074817	oxytricha	TBE1	12113	15956	.	+	.	Name=TBE1_complete
ctg7180000080666	oxytricha	TBE3	2	2513	.	-	.	Name=TBE3_complete
ctg7180000080666	oxytricha	TBE3	2612	5348	.	-	.	Name=TBE3_complete
ctg7180000080667	oxytricha	TBE3	1347	3825	.	-	.	Name=TBE3_complete
ctg7180000075974	oxytricha	TBE3	7209	10419	.	-	.	Name=TBE3_complete
ctg7180000076964	oxytricha	TBE3	1	3080	.	-	.	Name=TBE3_complete
ctg7180000076964	oxytricha	TBE2_type2	13497	17661	.	+	.	Name=TBE2_type2_complete
ctg7180000067773	oxytricha	TBE1	16427	21344	.	+	.	Name=TBE1_complete
ctg7180000067773	oxytricha	TBE3	21835	25459	.	-	.	Name=TBE3_complete
ctg7180000067773	oxytricha	TBE3	41481	46313	.	-	.	Name=TBE3_complete
ctg7180000067773	oxytricha	TBE3	50251	54124	.	-	.	Name=TBE3_complete
ctg7180000067773	oxytricha	TBE1	74037	77713	.	-	.	Name=TBE1_complete
ctg7180000067773	oxytricha	TBE1	97714	101507	.	-	.	Name=TBE1_complete
ctg7180000067773	oxytricha	TBE1	111654	115484	.	+	.	Name=TBE1_complete
ctg7180000083618	oxytricha	TBE2_type1	2374	5674	.	-	.	Name=TBE2_type1_complete
ctg7180000076962	oxytricha	TBE1	3	3035	.	+	.	Name=TBE1_complete
ctg7180000076962	oxytricha	TBE3	6665	9784	.	+	.	Name=TBE3_complete
ctg7180000072260	oxytricha	TBE1	32029	34830	.	-	.	Name=TBE1_complete
ctg7180000072262	oxytricha	TBE2_type1	19059	22824	.	+	.	Name=TBE2_type1_complete
ctg7180000069761	oxytricha	TBE1	2534	6949	.	-	.	Name=TBE1_complete
ctg7180000069761	oxytricha	TBE1	9209	13612	.	-	.	Name=TBE1_complete
ctg7180000069763	oxytricha	TBE3	2	3183	.	-	.	Name=TBE3_complete
ctg7180000092565	oxytricha	TBE3	23976	27645	.	-	.	Name=TBE3_complete
ctg7180000069766	oxytricha	TBE1	10677	13458	.	-	.	Name=TBE1_complete
ctg7180000069766	oxytricha	TBE3	16033	20286	.	+	.	Name=TBE3_complete
ctg7180000094210	oxytricha	TBE3	2810	6574	.	+	.	Name=TBE3_complete
ctg7180000094214	oxytricha	TBE2_type2	3157	6965	.	-	.	Name=TBE2_type2_complete
ctg7180000094215	oxytricha	TBE2_type1	3192	7031	.	+	.	Name=TBE2_type1_complete
ctg7180000085753	oxytricha	TBE3	1245	4039	.	+	.	Name=TBE3_complete
ctg7180000085753	oxytricha	TBE3	4190	8091	.	-	.	Name=TBE3_complete
ctg7180000093822	oxytricha	TBE3	25474	28371	.	-	.	Name=TBE3_complete
ctg7180000085751	oxytricha	TBE2_type1	2652	6495	.	+	.	Name=TBE2_type1_complete
ctg7180000088100	oxytricha	TBE2_type2	88712	92562	.	-	.	Name=TBE2_type2_complete
ctg7180000093823	oxytricha	TBE2_type1	9685	13474	.	-	.	Name=TBE2_type1_complete
ctg7180000093823	oxytricha	TBE1	15754	19530	.	-	.	Name=TBE1_complete
ctg7180000085759	oxytricha	TBE3	4417	8287	.	+	.	Name=TBE3_complete
ctg7180000088108	oxytricha	TBE3	22018	25798	.	+	.	Name=TBE3_complete
ctg7180000088108	oxytricha	TBE1	56756	60623	.	-	.	Name=TBE1_complete
ctg7180000088108	oxytricha	TBE2_type1	60693	64738	.	-	.	Name=TBE2_type1_complete
ctg7180000080126	oxytricha	TBE3	14767	18271	.	-	.	Name=TBE3_complete
ctg7180000080126	oxytricha	TBE2_type1	18415	21052	.	+	.	Name=TBE2_type1_complete
ctg7180000080120	oxytricha	TBE3	2076	5531	.	-	.	Name=TBE3_complete
ctg7180000078999	oxytricha	TBE3	8374	13988	.	+	.	Name=TBE3_complete
ctg7180000080129	oxytricha	TBE2_type1	9386	15010	.	-	.	Name=TBE2_type1_complete
deg7180000055362	oxytricha	TBE1	3545	6678	.	+	.	Name=TBE1_complete
ctg7180000093824	oxytricha	TBE2_type1	2389	6222	.	-	.	Name=TBE2_type1_complete
ctg7180000069037	oxytricha	TBE3	8807	12669	.	+	.	Name=TBE3_complete
ctg7180000071650	oxytricha	TBE2_type2	7303	12987	.	+	.	Name=TBE2_type2_complete
ctg7180000071650	oxytricha	TBE3	24121	28530	.	+	.	Name=TBE3_complete
ctg7180000076692	oxytricha	TBE1	3318	7136	.	+	.	Name=TBE1_complete
ctg7180000074494	oxytricha	TBE3	3	2959	.	+	.	Name=TBE3_complete
ctg7180000078990	oxytricha	TBE2_type1	3	2480	.	-	.	Name=TBE2_type1_complete
ctg7180000080879	oxytricha	TBE2_type1	5460	9300	.	-	.	Name=TBE2_type1_complete
ctg7180000080879	oxytricha	TBE3	13249	17086	.	+	.	Name=TBE3_complete
ctg7180000077613	oxytricha	TBE3	3563	6737	.	-	.	Name=TBE3_complete
ctg7180000072389	oxytricha	TBE2_type2	44	3104	.	+	.	Name=TBE2_type2_complete
ctg7180000072389	oxytricha	TBE1	9271	11872	.	-	.	Name=TBE1_complete
ctg7180000071659	oxytricha	TBE1	18769	22638	.	+	.	Name=TBE1_complete
ctg7180000071659	oxytricha	TBE3	22757	26261	.	-	.	Name=TBE3_complete
ctg7180000084448	oxytricha	TBE1	949	5288	.	-	.	Name=TBE1_complete
ctg7180000076523	oxytricha	TBE3	5852	11883	.	+	.	Name=TBE3_complete
ctg7180000088643	oxytricha	TBE2_type1	29652	33473	.	-	.	Name=TBE2_type1_complete
ctg7180000088643	oxytricha	TBE1	42573	46986	.	-	.	Name=TBE1_complete
ctg7180000088643	oxytricha	TBE3	52588	55089	.	-	.	Name=TBE3_complete
ctg7180000088643	oxytricha	TBE2_type1	65981	69827	.	-	.	Name=TBE2_type1_complete
ctg7180000088643	oxytricha	TBE1	73779	76566	.	-	.	Name=TBE1_complete
ctg7180000076529	oxytricha	TBE1	3	3202	.	+	.	Name=TBE1_complete
ctg7180000070047	oxytricha	TBE1	6295	10157	.	-	.	Name=TBE1_complete
ctg7180000072632	oxytricha	TBE1	15975	19845	.	+	.	Name=TBE1_complete
ctg7180000070043	oxytricha	TBE3	2	3362	.	-	.	Name=TBE3_complete
ctg7180000067267	oxytricha	TBE1	8706	12576	.	-	.	Name=TBE1_complete
ctg7180000067267	oxytricha	TBE1	81284	85082	.	-	.	Name=TBE1_complete
ctg7180000067267	oxytricha	TBE3	116234	120080	.	-	.	Name=TBE3_complete
ctg7180000067267	oxytricha	TBE1	137680	141391	.	+	.	Name=TBE1_complete
ctg7180000067267	oxytricha	TBE2_type1	170353	174213	.	-	.	Name=TBE2_type1_complete
ctg7180000067265	oxytricha	TBE2_type1	97198	101709	.	-	.	Name=TBE2_type1_complete
ctg7180000067265	oxytricha	TBE3	104803	108566	.	+	.	Name=TBE3_complete
ctg7180000067263	oxytricha	TBE3	990	4857	.	+	.	Name=TBE3_complete
ctg7180000067263	oxytricha	TBE1	13704	17475	.	-	.	Name=TBE1_complete
ctg7180000067262	oxytricha	TBE2_type1	50155	54001	.	+	.	Name=TBE2_type1_complete
ctg7180000067262	oxytricha	TBE1	71067	74861	.	+	.	Name=TBE1_complete
ctg7180000090461	oxytricha	TBE3	4891	8763	.	-	.	Name=TBE3_complete
ctg7180000090460	oxytricha	TBE3	3005	6870	.	-	.	Name=TBE3_complete
ctg7180000090460	oxytricha	TBE3	9273	12889	.	-	.	Name=TBE3_complete
ctg7180000077920	oxytricha	TBE2_type2	9004	12811	.	-	.	Name=TBE2_type2_complete
ctg7180000077925	oxytricha	TBE3	8771	10918	.	+	.	Name=TBE3_complete
ctg7180000077924	oxytricha	TBE2_type1	1715	5490	.	+	.	Name=TBE2_type1_complete
ctg7180000095109	oxytricha	TBE1	1	2941	.	+	.	Name=TBE1_complete
ctg7180000095109	oxytricha	TBE3	14333	18206	.	+	.	Name=TBE3_complete
ctg7180000081612	oxytricha	TBE2_type1	1	3634	.	+	.	Name=TBE2_type1_complete
ctg7180000081618	oxytricha	TBE1	2	2711	.	-	.	Name=TBE1_complete
ctg7180000087614	oxytricha	TBE2_type2	16154	21060	.	+	.	Name=TBE2_type2_complete
ctg7180000087614	oxytricha	TBE1	21117	25370	.	+	.	Name=TBE1_complete
ctg7180000087614	oxytricha	TBE3	26657	30505	.	-	.	Name=TBE3_complete
ctg7180000087617	oxytricha	TBE3	2890	6742	.	+	.	Name=TBE3_complete
ctg7180000087617	oxytricha	TBE2_type1	58119	61342	.	-	.	Name=TBE2_type1_complete
ctg7180000087617	oxytricha	TBE3	78280	82149	.	-	.	Name=TBE3_complete
ctg7180000087617	oxytricha	TBE2_type1	87077	90774	.	+	.	Name=TBE2_type1_complete
ctg7180000087617	oxytricha	TBE2_type2	96580	100411	.	-	.	Name=TBE2_type2_complete
ctg7180000087617	oxytricha	TBE3	105939	109784	.	+	.	Name=TBE3_complete
ctg7180000087617	oxytricha	TBE3	132014	135882	.	-	.	Name=TBE3_complete
ctg7180000091338	oxytricha	TBE2_type1	4035	7872	.	+	.	Name=TBE2_type1_complete
ctg7180000091338	oxytricha	TBE2_type1	10257	14087	.	+	.	Name=TBE2_type1_complete
ctg7180000091338	oxytricha	TBE2_type1	15687	19416	.	+	.	Name=TBE2_type1_complete
ctg7180000091339	oxytricha	TBE2_type1	4282	7675	.	+	.	Name=TBE2_type1_complete
ctg7180000089206	oxytricha	TBE2_type1	14983	18292	.	+	.	Name=TBE2_type1_complete
ctg7180000089201	oxytricha	TBE3	13638	17507	.	+	.	Name=TBE3_complete
ctg7180000091332	oxytricha	TBE2_type1	2	3356	.	-	.	Name=TBE2_type1_complete
ctg7180000091332	oxytricha	TBE2_type1	3548	7071	.	-	.	Name=TBE2_type1_complete
ctg7180000091332	oxytricha	TBE2_type1	7263	10805	.	-	.	Name=TBE2_type1_complete
ctg7180000091332	oxytricha	TBE2_type1	10941	14524	.	-	.	Name=TBE2_type1_complete
ctg7180000091332	oxytricha	TBE2_type1	14716	18253	.	-	.	Name=TBE2_type1_complete
ctg7180000091332	oxytricha	TBE2_type1	18389	21967	.	-	.	Name=TBE2_type1_complete
ctg7180000067089	oxytricha	TBE2_type1	12692	16911	.	-	.	Name=TBE2_type1_complete
deg7180000039532	oxytricha	TBE3	14050	17903	.	+	.	Name=TBE3_complete
ctg7180000090680	oxytricha	TBE2_type1	14795	18606	.	+	.	Name=TBE2_type1_complete
ctg7180000067085	oxytricha	TBE1	20936	24395	.	-	.	Name=TBE1_complete
ctg7180000073460	oxytricha	TBE3	18108	21959	.	-	.	Name=TBE3_complete
ctg7180000073461	oxytricha	TBE2_type2	9426	13009	.	-	.	Name=TBE2_type2_complete
ctg7180000073465	oxytricha	TBE3	14158	18033	.	-	.	Name=TBE3_complete
ctg7180000073465	oxytricha	TBE3	32041	35776	.	+	.	Name=TBE3_complete
ctg7180000073467	oxytricha	TBE2_type2	748	4587	.	-	.	Name=TBE2_type2_complete
ctg7180000073467	oxytricha	TBE3	19161	23028	.	+	.	Name=TBE3_complete
ctg7180000092823	oxytricha	TBE3	9334	13087	.	+	.	Name=TBE3_complete
ctg7180000092823	oxytricha	TBE1	21919	25643	.	-	.	Name=TBE1_complete
ctg7180000073913	oxytricha	TBE3	9322	14222	.	-	.	Name=TBE3_complete
deg7180000033965	oxytricha	TBE1	2146	6415	.	-	.	Name=TBE1_complete
deg7180000033965	oxytricha	TBE1	62576	66441	.	-	.	Name=TBE1_complete
deg7180000033965	oxytricha	TBE1	103403	107261	.	+	.	Name=TBE1_complete
deg7180000033965	oxytricha	TBE3	110645	114295	.	+	.	Name=TBE3_complete
deg7180000033965	oxytricha	TBE3	114433	118909	.	-	.	Name=TBE3_complete
deg7180000033965	oxytricha	TBE1	155238	159059	.	+	.	Name=TBE1_complete
ctg7180000092963	oxytricha	TBE3	2126	5970	.	+	.	Name=TBE3_complete
ctg7180000088371	oxytricha	TBE2_type2	30329	34142	.	-	.	Name=TBE2_type2_complete
ctg7180000088371	oxytricha	TBE1	40603	44425	.	-	.	Name=TBE1_complete
ctg7180000088371	oxytricha	TBE3	66738	69348	.	-	.	Name=TBE3_complete
ctg7180000074197	oxytricha	TBE3	1	3343	.	-	.	Name=TBE3_complete
ctg7180000067883	oxytricha	TBE3	20585	24418	.	+	.	Name=TBE3_complete
ctg7180000067882	oxytricha	TBE2_type2	6700	10439	.	-	.	Name=TBE2_type2_complete
ctg7180000067881	oxytricha	TBE2_type1	2	2777	.	-	.	Name=TBE2_type1_complete
ctg7180000067881	oxytricha	TBE1	15794	20061	.	-	.	Name=TBE1_complete
ctg7180000067881	oxytricha	TBE3	42294	46160	.	+	.	Name=TBE3_complete
ctg7180000067881	oxytricha	TBE1	63702	67573	.	+	.	Name=TBE1_complete
ctg7180000067881	oxytricha	TBE1	70640	74506	.	+	.	Name=TBE1_complete
ctg7180000067881	oxytricha	TBE1	77592	81449	.	+	.	Name=TBE1_complete
ctg7180000067886	oxytricha	TBE2_type2	5919	10515	.	+	.	Name=TBE2_type2_complete
ctg7180000067886	oxytricha	TBE3	20477	24346	.	+	.	Name=TBE3_complete
ctg7180000067886	oxytricha	TBE2_type2	33855	37608	.	+	.	Name=TBE2_type2_complete
ctg7180000067889	oxytricha	TBE3	7825	11623	.	+	.	Name=TBE3_complete
ctg7180000067888	oxytricha	TBE3	70	3810	.	-	.	Name=TBE3_complete
ctg7180000067888	oxytricha	TBE3	13419	17225	.	-	.	Name=TBE3_complete
ctg7180000069159	oxytricha	TBE1	1520	5690	.	-	.	Name=TBE1_complete
ctg7180000069153	oxytricha	TBE3	5879	9745	.	+	.	Name=TBE3_complete
ctg7180000092352	oxytricha	TBE2_type1	2942	5686	.	+	.	Name=TBE2_type1_complete
ctg7180000092350	oxytricha	TBE3	1120	4949	.	+	.	Name=TBE3_complete
ctg7180000069154	oxytricha	TBE2_type1	3883	7775	.	-	.	Name=TBE2_type1_complete
ctg7180000085960	oxytricha	TBE3	7	3610	.	-	.	Name=TBE3_complete
ctg7180000085965	oxytricha	TBE3	1227	5095	.	-	.	Name=TBE3_complete
ctg7180000085965	oxytricha	TBE2_type1	5170	8277	.	-	.	Name=TBE2_type1_complete
ctg7180000088487	oxytricha	TBE2_type1	14224	17956	.	+	.	Name=TBE2_type1_complete
ctg7180000088487	oxytricha	TBE2_type2	31625	35488	.	+	.	Name=TBE2_type2_complete
ctg7180000088489	oxytricha	TBE2_type1	1396	5889	.	-	.	Name=TBE2_type1_complete
ctg7180000088489	oxytricha	TBE2_type1	6476	10925	.	-	.	Name=TBE2_type1_complete
ctg7180000088489	oxytricha	TBE2_type1	11551	15378	.	-	.	Name=TBE2_type1_complete
ctg7180000077967	oxytricha	TBE2_type1	5334	7789	.	+	.	Name=TBE2_type1_complete
ctg7180000078137	oxytricha	TBE3	6693	10562	.	-	.	Name=TBE3_complete
ctg7180000078134	oxytricha	TBE2_type1	12961	17114	.	+	.	Name=TBE2_type1_complete
ctg7180000078133	oxytricha	TBE3	3	3465	.	-	.	Name=TBE3_complete
ctg7180000067514	oxytricha	TBE2_type1	52957	56678	.	-	.	Name=TBE2_type1_complete
ctg7180000067514	oxytricha	TBE3	64321	71136	.	-	.	Name=TBE3_complete
ctg7180000067517	oxytricha	TBE3	46041	49874	.	+	.	Name=TBE3_complete
ctg7180000067517	oxytricha	TBE3	74689	79506	.	-	.	Name=TBE3_complete
ctg7180000067517	oxytricha	TBE3	82883	86626	.	+	.	Name=TBE3_complete
ctg7180000069379	oxytricha	TBE3	17838	23090	.	-	.	Name=TBE3_complete
ctg7180000092175	oxytricha	TBE2_type1	5516	9371	.	+	.	Name=TBE2_type1_complete
ctg7180000069371	oxytricha	TBE3	2307	6174	.	+	.	Name=TBE3_complete
ctg7180000071687	oxytricha	TBE3	11634	15426	.	-	.	Name=TBE3_complete
ctg7180000088722	oxytricha	TBE2_type1	2	2510	.	-	.	Name=TBE2_type1_complete
ctg7180000088722	oxytricha	TBE3	38096	41499	.	+	.	Name=TBE3_complete
ctg7180000086051	oxytricha	TBE3	1044	4792	.	-	.	Name=TBE3_complete
deg7180000037025	oxytricha	TBE1	6263	10049	.	+	.	Name=TBE1_complete
ctg7180000093886	oxytricha	TBE2_type2	3821	7660	.	+	.	Name=TBE2_type2_complete
ctg7180000069965	oxytricha	TBE2_type1	14820	18569	.	+	.	Name=TBE2_type1_complete
ctg7180000069965	oxytricha	TBE1	30540	34394	.	-	.	Name=TBE1_complete
ctg7180000069965	oxytricha	TBE3	47966	51804	.	+	.	Name=TBE3_complete
ctg7180000093888	oxytricha	TBE3	6782	12181	.	-	.	Name=TBE3_complete
ctg7180000093889	oxytricha	TBE3	3	4355	.	-	.	Name=TBE3_complete
ctg7180000074785	oxytricha	TBE2_type2	5530	9397	.	-	.	Name=TBE2_type2_complete
ctg7180000085508	oxytricha	TBE1	1	3292	.	+	.	Name=TBE1_complete
ctg7180000082229	oxytricha	TBE1	10683	14492	.	-	.	Name=TBE1_complete
ctg7180000082224	oxytricha	TBE3	1194	4813	.	+	.	Name=TBE3_complete
deg7180000050781	oxytricha	TBE2_type1	1475	5355	.	+	.	Name=TBE2_type1_complete
ctg7180000079260	oxytricha	TBE3	12644	16497	.	+	.	Name=TBE3_complete
ctg7180000079261	oxytricha	TBE3	1588	5464	.	+	.	Name=TBE3_complete
ctg7180000068684	oxytricha	TBE1	7539	11403	.	-	.	Name=TBE1_complete
ctg7180000068685	oxytricha	TBE3	4406	8265	.	+	.	Name=TBE3_complete
ctg7180000068687	oxytricha	TBE2_type1	5869	10264	.	+	.	Name=TBE2_type1_complete
ctg7180000068687	oxytricha	TBE3	62710	65928	.	+	.	Name=TBE3_complete
ctg7180000068687	oxytricha	TBE1	66892	70431	.	+	.	Name=TBE1_complete
ctg7180000068687	oxytricha	TBE3	73480	77326	.	-	.	Name=TBE3_complete
ctg7180000093083	oxytricha	TBE2_type1	5637	9740	.	+	.	Name=TBE2_type1_complete
ctg7180000068356	oxytricha	TBE2_type2	32859	35539	.	-	.	Name=TBE2_type2_complete
ctg7180000068356	oxytricha	TBE1	43833	47628	.	-	.	Name=TBE1_complete
ctg7180000068356	oxytricha	TBE1	59506	63762	.	+	.	Name=TBE1_complete
ctg7180000068356	oxytricha	TBE3	74849	78715	.	+	.	Name=TBE3_complete
ctg7180000093557	oxytricha	TBE1	19859	22646	.	-	.	Name=TBE1_complete
ctg7180000093226	oxytricha	TBE3	339	5764	.	-	.	Name=TBE3_complete
ctg7180000068355	oxytricha	TBE2_type1	71876	75721	.	+	.	Name=TBE2_type1_complete
ctg7180000068428	oxytricha	TBE2_type1	10695	14548	.	-	.	Name=TBE2_type1_complete
ctg7180000068428	oxytricha	TBE2_type2	62918	66707	.	+	.	Name=TBE2_type2_complete
ctg7180000068358	oxytricha	TBE1	92240	96081	.	-	.	Name=TBE1_complete
ctg7180000072786	oxytricha	TBE3	4822	9239	.	-	.	Name=TBE3_complete
ctg7180000072786	oxytricha	TBE1	11436	15299	.	+	.	Name=TBE1_complete
ctg7180000072787	oxytricha	TBE3	4437	8276	.	+	.	Name=TBE3_complete
ctg7180000076069	oxytricha	TBE3	3	2936	.	+	.	Name=TBE3_complete
ctg7180000072781	oxytricha	TBE2_type1	1531	4393	.	-	.	Name=TBE2_type1_complete
ctg7180000072781	oxytricha	TBE3	20616	24438	.	-	.	Name=TBE3_complete
ctg7180000072781	oxytricha	TBE3	24664	27946	.	-	.	Name=TBE3_complete
ctg7180000072031	oxytricha	TBE1	2668	5229	.	+	.	Name=TBE1_complete
ctg7180000072031	oxytricha	TBE2_type1	9552	13395	.	-	.	Name=TBE2_type1_complete
ctg7180000072031	oxytricha	TBE2_type1	41358	44872	.	-	.	Name=TBE2_type1_complete
ctg7180000072032	oxytricha	TBE2_type1	17338	21101	.	+	.	Name=TBE2_type1_complete
ctg7180000072032	oxytricha	TBE1	22745	26594	.	-	.	Name=TBE1_complete
ctg7180000076060	oxytricha	TBE3	10722	14568	.	-	.	Name=TBE3_complete
ctg7180000072034	oxytricha	TBE2_type2	16772	21343	.	+	.	Name=TBE2_type2_complete
ctg7180000072034	oxytricha	TBE3	38522	42269	.	+	.	Name=TBE3_complete
ctg7180000072034	oxytricha	TBE3	47632	51475	.	+	.	Name=TBE3_complete
ctg7180000072034	oxytricha	TBE3	52683	56555	.	+	.	Name=TBE3_complete
ctg7180000075789	oxytricha	TBE3	10917	14782	.	+	.	Name=TBE3_complete
ctg7180000075788	oxytricha	TBE1	16687	20537	.	+	.	Name=TBE1_complete
ctg7180000075788	oxytricha	TBE2_type1	20663	23904	.	+	.	Name=TBE2_type1_complete
ctg7180000073929	oxytricha	TBE3	491	2976	.	+	.	Name=TBE3_complete
ctg7180000073928	oxytricha	TBE1	1505	5366	.	-	.	Name=TBE1_complete
ctg7180000089193	oxytricha	TBE3	22967	26838	.	-	.	Name=TBE3_complete
ctg7180000089193	oxytricha	TBE1	61547	66299	.	-	.	Name=TBE1_complete
deg7180000047159	oxytricha	TBE3	2	3121	.	+	.	Name=TBE3_complete
ctg7180000084101	oxytricha	TBE2_type1	1416	4658	.	+	.	Name=TBE2_type1_complete
ctg7180000072258	oxytricha	TBE2_type2	14361	18180	.	+	.	Name=TBE2_type2_complete
ctg7180000072258	oxytricha	TBE3	22475	26315	.	+	.	Name=TBE3_complete
ctg7180000084106	oxytricha	TBE1	6126	9045	.	-	.	Name=TBE1_complete
ctg7180000076207	oxytricha	TBE2_type2	17647	21562	.	-	.	Name=TBE2_type2_complete
ctg7180000072255	oxytricha	TBE3	25468	29310	.	-	.	Name=TBE3_complete
ctg7180000072256	oxytricha	TBE3	14113	17937	.	+	.	Name=TBE3_complete
ctg7180000072256	oxytricha	TBE3	48219	52081	.	+	.	Name=TBE3_complete
ctg7180000076204	oxytricha	TBE3	5932	11699	.	+	.	Name=TBE3_complete
ctg7180000076201	oxytricha	TBE2_type2	3803	7650	.	+	.	Name=TBE2_type2_complete
ctg7180000072253	oxytricha	TBE2_type1	4478	7438	.	-	.	Name=TBE2_type1_complete
ctg7180000072253	oxytricha	TBE2_type1	18289	22909	.	-	.	Name=TBE2_type1_complete
ctg7180000072253	oxytricha	TBE2_type1	34256	37506	.	+	.	Name=TBE2_type1_complete
ctg7180000067772	oxytricha	TBE2_type1	96697	100516	.	+	.	Name=TBE2_type1_complete
ctg7180000067772	oxytricha	TBE2_type1	109894	113548	.	+	.	Name=TBE2_type1_complete
ctg7180000067772	oxytricha	TBE3	114297	117987	.	-	.	Name=TBE3_complete
ctg7180000067775	oxytricha	TBE3	45821	49604	.	-	.	Name=TBE3_complete
ctg7180000067775	oxytricha	TBE3	106997	110800	.	-	.	Name=TBE3_complete
ctg7180000067775	oxytricha	TBE2_type1	120193	124378	.	+	.	Name=TBE2_type1_complete
ctg7180000067775	oxytricha	TBE3	141802	145672	.	+	.	Name=TBE3_complete
ctg7180000067775	oxytricha	TBE3	148785	152653	.	-	.	Name=TBE3_complete
ctg7180000067775	oxytricha	TBE1	152757	155630	.	-	.	Name=TBE1_complete
ctg7180000067774	oxytricha	TBE3	1	3169	.	-	.	Name=TBE3_complete
ctg7180000067774	oxytricha	TBE2_type2	6902	10760	.	-	.	Name=TBE2_type2_complete
ctg7180000067777	oxytricha	TBE1	12163	16425	.	+	.	Name=TBE1_complete
ctg7180000089447	oxytricha	TBE2_type1	3890	9346	.	-	.	Name=TBE2_type1_complete
ctg7180000089445	oxytricha	TBE2_type1	583	3152	.	-	.	Name=TBE2_type1_complete
ctg7180000089442	oxytricha	TBE3	8953	12798	.	-	.	Name=TBE3_complete
ctg7180000089442	oxytricha	TBE3	15017	18872	.	-	.	Name=TBE3_complete
ctg7180000089509	oxytricha	TBE2_type1	4208	7935	.	-	.	Name=TBE2_type1_complete
ctg7180000072434	oxytricha	TBE2_type1	9089	11942	.	+	.	Name=TBE2_type1_complete
ctg7180000089502	oxytricha	TBE3	1	3068	.	-	.	Name=TBE3_complete
ctg7180000073252	oxytricha	TBE2_type1	2921	5803	.	-	.	Name=TBE2_type1_complete
ctg7180000089500	oxytricha	TBE3	6353	10172	.	-	.	Name=TBE3_complete
ctg7180000089500	oxytricha	TBE3	43252	47111	.	+	.	Name=TBE3_complete
ctg7180000074355	oxytricha	TBE1	29184	32889	.	+	.	Name=TBE1_complete
ctg7180000094021	oxytricha	TBE3	12570	16443	.	+	.	Name=TBE3_complete
ctg7180000093185	oxytricha	TBE3	6014	9065	.	-	.	Name=TBE3_complete
ctg7180000073079	oxytricha	TBE3	132	3999	.	-	.	Name=TBE3_complete
ctg7180000073078	oxytricha	TBE3	25254	29098	.	-	.	Name=TBE3_complete
ctg7180000073077	oxytricha	TBE2_type1	13411	17370	.	-	.	Name=TBE2_type1_complete
ctg7180000090857	oxytricha	TBE3	1908	5769	.	+	.	Name=TBE3_complete
ctg7180000073075	oxytricha	TBE3	1	3603	.	+	.	Name=TBE3_complete
ctg7180000073075	oxytricha	TBE2_type2	4088	7708	.	+	.	Name=TBE2_type2_complete
ctg7180000090853	oxytricha	TBE2_type1	2	2735	.	-	.	Name=TBE2_type1_complete
ctg7180000077003	oxytricha	TBE2_type1	15193	18937	.	-	.	Name=TBE2_type1_complete
ctg7180000077553	oxytricha	TBE1	7820	11642	.	-	.	Name=TBE1_complete
ctg7180000077554	oxytricha	TBE3	342	4443	.	+	.	Name=TBE3_complete
ctg7180000077007	oxytricha	TBE1	1223	5073	.	+	.	Name=TBE1_complete
ctg7180000077004	oxytricha	TBE1	17038	20754	.	-	.	Name=TBE1_complete
ctg7180000073786	oxytricha	TBE2_type1	972	4911	.	+	.	Name=TBE2_type1_complete
ctg7180000077008	oxytricha	TBE2_type1	12663	16389	.	-	.	Name=TBE2_type1_complete
ctg7180000077009	oxytricha	TBE3	10867	14726	.	+	.	Name=TBE3_complete
ctg7180000077009	oxytricha	TBE1	17031	21513	.	+	.	Name=TBE1_complete
ctg7180000087866	oxytricha	TBE1	23896	28068	.	+	.	Name=TBE1_complete
ctg7180000087866	oxytricha	TBE1	62756	66357	.	+	.	Name=TBE1_complete
ctg7180000087866	oxytricha	TBE3	68457	72327	.	+	.	Name=TBE3_complete
ctg7180000087865	oxytricha	TBE1	33426	36952	.	+	.	Name=TBE1_complete
ctg7180000087862	oxytricha	TBE3	43368	47237	.	-	.	Name=TBE3_complete
ctg7180000087862	oxytricha	TBE3	109279	113153	.	-	.	Name=TBE3_complete
deg7180000039111	oxytricha	TBE3	6	3037	.	-	.	Name=TBE3_complete
ctg7180000084073	oxytricha	TBE3	6050	9918	.	-	.	Name=TBE3_complete
ctg7180000072412	oxytricha	TBE3	12824	15905	.	-	.	Name=TBE3_complete
ctg7180000080483	oxytricha	TBE2_type2	3909	7720	.	-	.	Name=TBE2_type2_complete
ctg7180000080484	oxytricha	TBE3	6756	10572	.	+	.	Name=TBE3_complete
ctg7180000067740	oxytricha	TBE1	48151	52021	.	+	.	Name=TBE1_complete
ctg7180000067741	oxytricha	TBE3	63478	67332	.	+	.	Name=TBE3_complete
ctg7180000067741	oxytricha	TBE1	67494	72059	.	+	.	Name=TBE1_complete
ctg7180000067741	oxytricha	TBE2_type1	135313	139411	.	+	.	Name=TBE2_type1_complete
ctg7180000067742	oxytricha	TBE1	60571	62592	.	+	.	Name=TBE1_complete
ctg7180000067742	oxytricha	TBE1	87108	90947	.	+	.	Name=TBE1_complete
ctg7180000067743	oxytricha	TBE3	18750	22608	.	+	.	Name=TBE3_complete
ctg7180000067743	oxytricha	TBE2_type2	22869	25304	.	+	.	Name=TBE2_type2_complete
ctg7180000067744	oxytricha	TBE3	65535	69356	.	+	.	Name=TBE3_complete
ctg7180000067744	oxytricha	TBE3	76673	80548	.	+	.	Name=TBE3_complete
ctg7180000067744	oxytricha	TBE3	109244	113116	.	+	.	Name=TBE3_complete
ctg7180000067747	oxytricha	TBE2_type1	513	3049	.	+	.	Name=TBE2_type1_complete
ctg7180000067747	oxytricha	TBE3	27344	31131	.	+	.	Name=TBE3_complete
ctg7180000067747	oxytricha	TBE3	32912	36781	.	+	.	Name=TBE3_complete
deg7180000049124	oxytricha	TBE2_type1	24	2584	.	-	.	Name=TBE2_type1_complete
ctg7180000070788	oxytricha	TBE2_type2	3544	6728	.	+	.	Name=TBE2_type2_complete
ctg7180000070789	oxytricha	TBE1	5131	9000	.	+	.	Name=TBE1_complete
ctg7180000070789	oxytricha	TBE3	14910	18776	.	+	.	Name=TBE3_complete
ctg7180000070785	oxytricha	TBE1	16699	19894	.	-	.	Name=TBE1_complete
ctg7180000070785	oxytricha	TBE3	39157	43029	.	-	.	Name=TBE3_complete
ctg7180000088670	oxytricha	TBE3	3055	7472	.	+	.	Name=TBE3_complete
ctg7180000088670	oxytricha	TBE3	56293	60178	.	+	.	Name=TBE3_complete
ctg7180000088670	oxytricha	TBE1	67608	71347	.	+	.	Name=TBE1_complete
ctg7180000070783	oxytricha	TBE3	8389	12250	.	-	.	Name=TBE3_complete
ctg7180000070521	oxytricha	TBE1	1253	5079	.	+	.	Name=TBE1_complete
ctg7180000070522	oxytricha	TBE3	22938	26807	.	+	.	Name=TBE3_complete
ctg7180000070523	oxytricha	TBE3	2576	5634	.	-	.	Name=TBE3_complete
ctg7180000070524	oxytricha	TBE3	28510	32372	.	-	.	Name=TBE3_complete
ctg7180000070524	oxytricha	TBE1	62162	66016	.	-	.	Name=TBE1_complete
ctg7180000070524	oxytricha	TBE2_type1	66070	68773	.	+	.	Name=TBE2_type1_complete
ctg7180000070525	oxytricha	TBE1	1	3202	.	+	.	Name=TBE1_complete
ctg7180000070525	oxytricha	TBE3	29787	33457	.	+	.	Name=TBE3_complete
ctg7180000070525	oxytricha	TBE2_type1	41564	45386	.	+	.	Name=TBE2_type1_complete
ctg7180000070526	oxytricha	TBE2_type1	17301	21120	.	-	.	Name=TBE2_type1_complete
ctg7180000070526	oxytricha	TBE3	21270	25003	.	-	.	Name=TBE3_complete
ctg7180000070527	oxytricha	TBE3	6852	10267	.	+	.	Name=TBE3_complete
ctg7180000070528	oxytricha	TBE3	3	3547	.	-	.	Name=TBE3_complete
ctg7180000071786	oxytricha	TBE2_type1	4527	8348	.	-	.	Name=TBE2_type1_complete
ctg7180000071786	oxytricha	TBE2_type1	11012	14832	.	-	.	Name=TBE2_type1_complete
ctg7180000071784	oxytricha	TBE1	16384	20235	.	+	.	Name=TBE1_complete
ctg7180000071783	oxytricha	TBE3	16843	20684	.	+	.	Name=TBE3_complete
ctg7180000071783	oxytricha	TBE3	20877	24751	.	+	.	Name=TBE3_complete
ctg7180000071783	oxytricha	TBE3	28518	32384	.	+	.	Name=TBE3_complete
ctg7180000071780	oxytricha	TBE1	16447	20311	.	-	.	Name=TBE1_complete
ctg7180000087287	oxytricha	TBE2_type1	3941	8925	.	+	.	Name=TBE2_type1_complete
ctg7180000087289	oxytricha	TBE3	119471	123344	.	+	.	Name=TBE3_complete
ctg7180000087289	oxytricha	TBE1	160941	165000	.	-	.	Name=TBE1_complete
ctg7180000087289	oxytricha	TBE3	174351	178282	.	+	.	Name=TBE3_complete
ctg7180000087289	oxytricha	TBE1	181762	186459	.	+	.	Name=TBE1_complete
ctg7180000087289	oxytricha	TBE1	186583	188567	.	+	.	Name=TBE1_complete
ctg7180000087289	oxytricha	TBE2_type2	209666	214879	.	+	.	Name=TBE2_type2_complete
ctg7180000087289	oxytricha	TBE2_type1	220288	223985	.	+	.	Name=TBE2_type1_complete
ctg7180000087289	oxytricha	TBE3	308376	312247	.	+	.	Name=TBE3_complete
ctg7180000087289	oxytricha	TBE2_type2	315796	319642	.	+	.	Name=TBE2_type2_complete
ctg7180000078238	oxytricha	TBE3	3	2689	.	-	.	Name=TBE3_complete
deg7180000036148	oxytricha	TBE2_type2	10308	14072	.	+	.	Name=TBE2_type2_complete
ctg7180000093538	oxytricha	TBE3	18396	22261	.	-	.	Name=TBE3_complete
ctg7180000074576	oxytricha	TBE2_type1	11966	15431	.	-	.	Name=TBE2_type1_complete
ctg7180000074751	oxytricha	TBE3	383	4231	.	+	.	Name=TBE3_complete
ctg7180000087226	oxytricha	TBE2_type1	18662	22513	.	+	.	Name=TBE2_type1_complete
ctg7180000087226	oxytricha	TBE2_type1	25286	29142	.	-	.	Name=TBE2_type1_complete
ctg7180000083905	oxytricha	TBE3	4086	7973	.	+	.	Name=TBE3_complete
ctg7180000083901	oxytricha	TBE2_type1	87	2944	.	+	.	Name=TBE2_type1_complete
ctg7180000074319	oxytricha	TBE2_type1	6129	9979	.	+	.	Name=TBE2_type1_complete
ctg7180000074318	oxytricha	TBE1	2694	6307	.	-	.	Name=TBE1_complete
ctg7180000074318	oxytricha	TBE2_type1	6449	10555	.	+	.	Name=TBE2_type1_complete
ctg7180000074315	oxytricha	TBE1	10399	13381	.	+	.	Name=TBE1_complete
ctg7180000074315	oxytricha	TBE3	13456	17332	.	+	.	Name=TBE3_complete
ctg7180000074310	oxytricha	TBE1	362	4234	.	+	.	Name=TBE1_complete
ctg7180000074310	oxytricha	TBE1	8724	12551	.	+	.	Name=TBE1_complete
ctg7180000071123	oxytricha	TBE2_type1	9674	13479	.	+	.	Name=TBE2_type1_complete
ctg7180000071123	oxytricha	TBE1	37523	40079	.	+	.	Name=TBE1_complete
ctg7180000071121	oxytricha	TBE2_type2	2489	6785	.	-	.	Name=TBE2_type2_complete
ctg7180000071121	oxytricha	TBE3	11573	15328	.	+	.	Name=TBE3_complete
ctg7180000071127	oxytricha	TBE2_type1	41131	44925	.	-	.	Name=TBE2_type1_complete
ctg7180000071126	oxytricha	TBE2_type2	12754	16530	.	+	.	Name=TBE2_type2_complete
ctg7180000071126	oxytricha	TBE2_type2	35518	38991	.	+	.	Name=TBE2_type2_complete
ctg7180000071128	oxytricha	TBE2_type1	33441	37287	.	+	.	Name=TBE2_type1_complete
ctg7180000082508	oxytricha	TBE2_type1	2787	5217	.	+	.	Name=TBE2_type1_complete
ctg7180000075951	oxytricha	TBE3	6184	9856	.	-	.	Name=TBE3_complete
ctg7180000083630	oxytricha	TBE3	5601	9077	.	-	.	Name=TBE3_complete
ctg7180000089292	oxytricha	TBE3	45820	49360	.	-	.	Name=TBE3_complete
ctg7180000089292	oxytricha	TBE3	67507	71369	.	-	.	Name=TBE3_complete
ctg7180000089292	oxytricha	TBE1	76234	80099	.	-	.	Name=TBE1_complete
ctg7180000089292	oxytricha	TBE2_type2	85257	88907	.	+	.	Name=TBE2_type2_complete
ctg7180000089293	oxytricha	TBE3	36	3899	.	-	.	Name=TBE3_complete
ctg7180000089290	oxytricha	TBE2_type2	87028	91429	.	+	.	Name=TBE2_type2_complete
ctg7180000089291	oxytricha	TBE1	33718	37444	.	+	.	Name=TBE1_complete
ctg7180000089291	oxytricha	TBE1	44985	48426	.	-	.	Name=TBE1_complete
ctg7180000089295	oxytricha	TBE1	9964	13156	.	-	.	Name=TBE1_complete
ctg7180000078678	oxytricha	TBE2_type1	3	2560	.	-	.	Name=TBE2_type1_complete
ctg7180000078679	oxytricha	TBE3	776	4608	.	-	.	Name=TBE3_complete
ctg7180000078679	oxytricha	TBE3	5543	9405	.	-	.	Name=TBE3_complete
ctg7180000078679	oxytricha	TBE3	10317	13601	.	-	.	Name=TBE3_complete
ctg7180000069744	oxytricha	TBE3	15668	19523	.	-	.	Name=TBE3_complete
ctg7180000069745	oxytricha	TBE1	4260	8038	.	-	.	Name=TBE1_complete
ctg7180000069740	oxytricha	TBE3	6466	9892	.	-	.	Name=TBE3_complete
ctg7180000085190	oxytricha	TBE3	818	4531	.	-	.	Name=TBE3_complete
ctg7180000094236	oxytricha	TBE3	5722	8603	.	-	.	Name=TBE3_complete
ctg7180000094237	oxytricha	TBE3	13112	16009	.	-	.	Name=TBE3_complete
ctg7180000092760	oxytricha	TBE3	10309	14034	.	-	.	Name=TBE3_complete
ctg7180000092760	oxytricha	TBE2_type1	14927	18724	.	-	.	Name=TBE2_type1_complete
ctg7180000075044	oxytricha	TBE2_type1	8471	12345	.	+	.	Name=TBE2_type1_complete
ctg7180000075044	oxytricha	TBE3	12512	15667	.	+	.	Name=TBE3_complete
ctg7180000075046	oxytricha	TBE1	22177	25992	.	+	.	Name=TBE1_complete
ctg7180000075047	oxytricha	TBE1	2365	6229	.	+	.	Name=TBE1_complete
ctg7180000079098	oxytricha	TBE3	1	3202	.	+	.	Name=TBE3_complete
ctg7180000081853	oxytricha	TBE3	7770	11535	.	+	.	Name=TBE3_complete
ctg7180000074975	oxytricha	TBE1	1	2883	.	+	.	Name=TBE1_complete
ctg7180000074975	oxytricha	TBE2_type1	24859	28718	.	-	.	Name=TBE2_type1_complete
ctg7180000074974	oxytricha	TBE2_type1	8744	12597	.	+	.	Name=TBE2_type1_complete
ctg7180000085775	oxytricha	TBE3	444	4244	.	+	.	Name=TBE3_complete
ctg7180000085775	oxytricha	TBE2_type1	5791	9244	.	-	.	Name=TBE2_type1_complete
ctg7180000085777	oxytricha	TBE1	564	4430	.	+	.	Name=TBE1_complete
ctg7180000080108	oxytricha	TBE3	9649	11589	.	+	.	Name=TBE3_complete
ctg7180000079893	oxytricha	TBE3	2171	6021	.	-	.	Name=TBE3_complete
ctg7180000079893	oxytricha	TBE2_type1	6145	9551	.	+	.	Name=TBE2_type1_complete
ctg7180000068950	oxytricha	TBE3	20584	24449	.	-	.	Name=TBE3_complete
ctg7180000079180	oxytricha	TBE2_type1	4304	8164	.	+	.	Name=TBE2_type1_complete
ctg7180000079180	oxytricha	TBE1	17190	21077	.	+	.	Name=TBE1_complete
deg7180000040255	oxytricha	TBE1	13235	17105	.	-	.	Name=TBE1_complete
ctg7180000076545	oxytricha	TBE3	13591	18611	.	+	.	Name=TBE3_complete
ctg7180000087450	oxytricha	TBE3	52614	56411	.	+	.	Name=TBE3_complete
ctg7180000087450	oxytricha	TBE1	65673	69519	.	+	.	Name=TBE1_complete
ctg7180000087450	oxytricha	TBE2_type1	86298	90050	.	-	.	Name=TBE2_type1_complete
ctg7180000076543	oxytricha	TBE3	4698	8509	.	-	.	Name=TBE3_complete
ctg7180000076543	oxytricha	TBE3	15533	19384	.	+	.	Name=TBE3_complete
ctg7180000069971	oxytricha	TBE2_type1	16871	20430	.	-	.	Name=TBE2_type1_complete
ctg7180000069971	oxytricha	TBE3	26076	29949	.	-	.	Name=TBE3_complete
ctg7180000069971	oxytricha	TBE3	32404	36244	.	+	.	Name=TBE3_complete
ctg7180000070068	oxytricha	TBE1	10102	13960	.	-	.	Name=TBE1_complete
ctg7180000070060	oxytricha	TBE2_type2	4388	10390	.	+	.	Name=TBE2_type2_complete
ctg7180000067538	oxytricha	TBE3	13978	17850	.	-	.	Name=TBE3_complete
ctg7180000067249	oxytricha	TBE2_type1	6466	10224	.	-	.	Name=TBE2_type1_complete
ctg7180000067249	oxytricha	TBE1	11387	15198	.	-	.	Name=TBE1_complete
ctg7180000067249	oxytricha	TBE2_type2	32236	34774	.	+	.	Name=TBE2_type2_complete
ctg7180000067249	oxytricha	TBE1	34896	38179	.	-	.	Name=TBE1_complete
ctg7180000067248	oxytricha	TBE3	38086	41649	.	-	.	Name=TBE3_complete
ctg7180000067248	oxytricha	TBE1	56479	59168	.	+	.	Name=TBE1_complete
ctg7180000067248	oxytricha	TBE2_type2	78658	83056	.	+	.	Name=TBE2_type2_complete
ctg7180000067248	oxytricha	TBE3	101941	105774	.	-	.	Name=TBE3_complete
ctg7180000067248	oxytricha	TBE2_type1	141677	145460	.	+	.	Name=TBE2_type1_complete
ctg7180000067248	oxytricha	TBE3	148230	152056	.	-	.	Name=TBE3_complete
ctg7180000067248	oxytricha	TBE3	228831	232705	.	+	.	Name=TBE3_complete
ctg7180000077949	oxytricha	TBE3	1652	6101	.	+	.	Name=TBE3_complete
ctg7180000067533	oxytricha	TBE3	1214	5087	.	-	.	Name=TBE3_complete
ctg7180000067533	oxytricha	TBE3	26912	30769	.	+	.	Name=TBE3_complete
ctg7180000067533	oxytricha	TBE3	48146	52010	.	+	.	Name=TBE3_complete
ctg7180000067532	oxytricha	TBE1	70666	74530	.	-	.	Name=TBE1_complete
ctg7180000067241	oxytricha	TBE1	123438	127504	.	+	.	Name=TBE1_complete
ctg7180000067241	oxytricha	TBE3	130840	134691	.	-	.	Name=TBE3_complete
ctg7180000067241	oxytricha	TBE1	136129	139706	.	+	.	Name=TBE1_complete
ctg7180000067241	oxytricha	TBE3	146535	150401	.	+	.	Name=TBE3_complete
ctg7180000067241	oxytricha	TBE2_type2	169341	173196	.	+	.	Name=TBE2_type2_complete
ctg7180000067241	oxytricha	TBE2_type2	173380	177237	.	+	.	Name=TBE2_type2_complete
ctg7180000067241	oxytricha	TBE2_type1	204266	208112	.	+	.	Name=TBE2_type1_complete
ctg7180000067241	oxytricha	TBE3	211084	214951	.	-	.	Name=TBE3_complete
ctg7180000067536	oxytricha	TBE1	16648	20488	.	-	.	Name=TBE1_complete
ctg7180000067536	oxytricha	TBE2_type1	26761	30321	.	+	.	Name=TBE2_type1_complete
ctg7180000067536	oxytricha	TBE2_type2	30444	34266	.	+	.	Name=TBE2_type2_complete
ctg7180000067536	oxytricha	TBE2_type1	39398	43217	.	-	.	Name=TBE2_type1_complete
ctg7180000067536	oxytricha	TBE3	61944	65805	.	+	.	Name=TBE3_complete
ctg7180000067536	oxytricha	TBE2_type2	70098	73929	.	+	.	Name=TBE2_type2_complete
ctg7180000067536	oxytricha	TBE3	77262	81123	.	-	.	Name=TBE3_complete
ctg7180000067536	oxytricha	TBE3	111892	116310	.	-	.	Name=TBE3_complete
ctg7180000067535	oxytricha	TBE1	54	3093	.	+	.	Name=TBE1_complete
ctg7180000081678	oxytricha	TBE3	3	2835	.	+	.	Name=TBE3_complete
ctg7180000081670	oxytricha	TBE3	5313	9094	.	-	.	Name=TBE3_complete
ctg7180000084303	oxytricha	TBE1	2825	5695	.	+	.	Name=TBE1_complete
ctg7180000087632	oxytricha	TBE3	146478	150348	.	-	.	Name=TBE3_complete
ctg7180000087632	oxytricha	TBE3	207033	210893	.	-	.	Name=TBE3_complete
ctg7180000091318	oxytricha	TBE3	12034	15904	.	-	.	Name=TBE3_complete
ctg7180000087638	oxytricha	TBE3	57754	61998	.	-	.	Name=TBE3_complete
ctg7180000072657	oxytricha	TBE3	97	4675	.	+	.	Name=TBE3_complete
ctg7180000072657	oxytricha	TBE2_type1	14784	18559	.	-	.	Name=TBE2_type1_complete
ctg7180000071339	oxytricha	TBE3	16231	22775	.	-	.	Name=TBE3_complete
ctg7180000071339	oxytricha	TBE3	24344	27973	.	+	.	Name=TBE3_complete
deg7180000042135	oxytricha	TBE3	164	3049	.	-	.	Name=TBE3_complete
ctg7180000068523	oxytricha	TBE1	9808	13163	.	+	.	Name=TBE1_complete
ctg7180000077398	oxytricha	TBE1	10831	14663	.	+	.	Name=TBE1_complete
ctg7180000090381	oxytricha	TBE3	19678	24407	.	+	.	Name=TBE3_complete
ctg7180000090381	oxytricha	TBE1	25185	29023	.	+	.	Name=TBE1_complete
ctg7180000090381	oxytricha	TBE3	46791	51087	.	-	.	Name=TBE3_complete
ctg7180000069179	oxytricha	TBE2_type1	43453	47248	.	+	.	Name=TBE2_type1_complete
ctg7180000069179	oxytricha	TBE2_type1	51181	54715	.	+	.	Name=TBE2_type1_complete
ctg7180000077394	oxytricha	TBE2_type1	1228	3996	.	-	.	Name=TBE2_type1_complete
ctg7180000085940	oxytricha	TBE3	3918	8249	.	-	.	Name=TBE3_complete
ctg7180000077392	oxytricha	TBE1	5254	8998	.	-	.	Name=TBE1_complete
ctg7180000085948	oxytricha	TBE1	5	2529	.	-	.	Name=TBE1_complete
ctg7180000078448	oxytricha	TBE1	3764	6230	.	-	.	Name=TBE1_complete
ctg7180000078118	oxytricha	TBE2_type1	10926	14647	.	+	.	Name=TBE2_type1_complete
ctg7180000078117	oxytricha	TBE2_type1	5016	8739	.	-	.	Name=TBE2_type1_complete
ctg7180000078116	oxytricha	TBE3	1587	5144	.	+	.	Name=TBE3_complete
ctg7180000078111	oxytricha	TBE1	3	2183	.	-	.	Name=TBE1_complete
ctg7180000078111	oxytricha	TBE3	2436	6003	.	-	.	Name=TBE3_complete
ctg7180000074147	oxytricha	TBE3	4647	8479	.	-	.	Name=TBE3_complete
ctg7180000074145	oxytricha	TBE3	10	2908	.	-	.	Name=TBE3_complete
ctg7180000074145	oxytricha	TBE3	3519	7386	.	+	.	Name=TBE3_complete
ctg7180000069354	oxytricha	TBE1	14599	18089	.	+	.	Name=TBE1_complete
ctg7180000069351	oxytricha	TBE3	7670	11557	.	-	.	Name=TBE3_complete
ctg7180000069351	oxytricha	TBE2_type2	12396	16223	.	+	.	Name=TBE2_type2_complete
ctg7180000069350	oxytricha	TBE3	3147	7501	.	+	.	Name=TBE3_complete
ctg7180000069352	oxytricha	TBE1	1528	4431	.	+	.	Name=TBE1_complete
ctg7180000069352	oxytricha	TBE3	12108	14840	.	+	.	Name=TBE3_complete
ctg7180000069358	oxytricha	TBE1	4016	7856	.	+	.	Name=TBE1_complete
ctg7180000072791	oxytricha	TBE2_type2	2828	6677	.	+	.	Name=TBE2_type2_complete
ctg7180000072791	oxytricha	TBE2_type2	10024	13885	.	-	.	Name=TBE2_type2_complete
ctg7180000075548	oxytricha	TBE3	1	2927	.	-	.	Name=TBE3_complete
ctg7180000075548	oxytricha	TBE2_type1	17030	20679	.	+	.	Name=TBE2_type1_complete
ctg7180000079248	oxytricha	TBE3	13950	17812	.	+	.	Name=TBE3_complete
ctg7180000075233	oxytricha	TBE1	2448	6262	.	-	.	Name=TBE1_complete
ctg7180000079241	oxytricha	TBE3	1919	5746	.	+	.	Name=TBE3_complete
ctg7180000084756	oxytricha	TBE1	2	3522	.	-	.	Name=TBE1_complete
ctg7180000068404	oxytricha	TBE2_type2	87484	91340	.	-	.	Name=TBE2_type2_complete
ctg7180000068402	oxytricha	TBE2_type1	8	4369	.	-	.	Name=TBE2_type1_complete
ctg7180000068400	oxytricha	TBE3	48241	52078	.	+	.	Name=TBE3_complete
ctg7180000068400	oxytricha	TBE2_type1	93115	96201	.	+	.	Name=TBE2_type1_complete
ctg7180000068408	oxytricha	TBE3	6	2604	.	-	.	Name=TBE3_complete
ctg7180000068408	oxytricha	TBE2_type1	3620	7203	.	-	.	Name=TBE2_type1_complete
ctg7180000089584	oxytricha	TBE2_type1	6373	10735	.	+	.	Name=TBE2_type1_complete
ctg7180000089584	oxytricha	TBE2_type1	38975	42832	.	-	.	Name=TBE2_type1_complete
ctg7180000089584	oxytricha	TBE2_type1	49072	52424	.	+	.	Name=TBE2_type1_complete
ctg7180000089584	oxytricha	TBE1	52526	56673	.	+	.	Name=TBE1_complete
ctg7180000089584	oxytricha	TBE2_type1	92664	95912	.	-	.	Name=TBE2_type1_complete
ctg7180000072019	oxytricha	TBE2_type1	8589	12751	.	+	.	Name=TBE2_type1_complete
ctg7180000072019	oxytricha	TBE3	17771	21604	.	+	.	Name=TBE3_complete
ctg7180000072019	oxytricha	TBE3	27423	31563	.	-	.	Name=TBE3_complete
ctg7180000072011	oxytricha	TBE2_type2	11702	15476	.	-	.	Name=TBE2_type2_complete
ctg7180000082246	oxytricha	TBE1	3	3447	.	+	.	Name=TBE1_complete
ctg7180000082715	oxytricha	TBE3	8600	12462	.	-	.	Name=TBE3_complete
deg7180000034204	oxytricha	TBE1	12989	16861	.	-	.	Name=TBE1_complete
deg7180000034204	oxytricha	TBE1	29603	33473	.	+	.	Name=TBE1_complete
deg7180000034204	oxytricha	TBE3	116198	120095	.	-	.	Name=TBE3_complete
ctg7180000085935	oxytricha	TBE2_type1	2	2733	.	-	.	Name=TBE2_type1_complete
ctg7180000082719	oxytricha	TBE1	3059	6227	.	+	.	Name=TBE1_complete
ctg7180000072359	oxytricha	TBE2_type1	12424	16248	.	-	.	Name=TBE2_type1_complete
ctg7180000079421	oxytricha	TBE3	3	3287	.	+	.	Name=TBE3_complete
ctg7180000074985	oxytricha	TBE3	22517	27098	.	-	.	Name=TBE3_complete
ctg7180000079428	oxytricha	TBE1	904	4746	.	-	.	Name=TBE1_complete
ctg7180000089465	oxytricha	TBE2_type2	55079	58939	.	+	.	Name=TBE2_type2_complete
ctg7180000088567	oxytricha	TBE2_type2	37595	42149	.	+	.	Name=TBE2_type2_complete
ctg7180000088567	oxytricha	TBE3	62015	65856	.	+	.	Name=TBE3_complete
ctg7180000088567	oxytricha	TBE2_type1	67076	69513	.	-	.	Name=TBE2_type1_complete
ctg7180000088567	oxytricha	TBE2_type1	88643	92406	.	-	.	Name=TBE2_type1_complete
ctg7180000089467	oxytricha	TBE1	47902	52402	.	-	.	Name=TBE1_complete
ctg7180000089466	oxytricha	TBE1	5759	9355	.	-	.	Name=TBE1_complete
ctg7180000089466	oxytricha	TBE2_type2	12423	15617	.	-	.	Name=TBE2_type2_complete
ctg7180000088565	oxytricha	TBE3	14035	17906	.	+	.	Name=TBE3_complete
ctg7180000076045	oxytricha	TBE3	3	3143	.	+	.	Name=TBE3_complete
ctg7180000076045	oxytricha	TBE3	3939	7789	.	+	.	Name=TBE3_complete
ctg7180000076045	oxytricha	TBE3	8591	12453	.	+	.	Name=TBE3_complete
ctg7180000067670	oxytricha	TBE1	1	2687	.	-	.	Name=TBE1_complete
ctg7180000079756	oxytricha	TBE3	1318	4059	.	+	.	Name=TBE3_complete
ctg7180000079756	oxytricha	TBE3	4160	6895	.	+	.	Name=TBE3_complete
ctg7180000079756	oxytricha	TBE3	6995	9730	.	+	.	Name=TBE3_complete
ctg7180000079756	oxytricha	TBE3	9831	12561	.	+	.	Name=TBE3_complete
ctg7180000079756	oxytricha	TBE3	12662	15403	.	+	.	Name=TBE3_complete
ctg7180000079756	oxytricha	TBE3	15504	18235	.	+	.	Name=TBE3_complete
ctg7180000086412	oxytricha	TBE2_type2	821	4646	.	+	.	Name=TBE2_type2_complete
ctg7180000079932	oxytricha	TBE2_type1	2205	5796	.	+	.	Name=TBE2_type1_complete
ctg7180000079932	oxytricha	TBE3	5937	10201	.	-	.	Name=TBE3_complete
ctg7180000079934	oxytricha	TBE2_type2	9493	13351	.	-	.	Name=TBE2_type2_complete
ctg7180000079937	oxytricha	TBE2_type2	10148	13222	.	+	.	Name=TBE2_type2_complete
ctg7180000073270	oxytricha	TBE3	18564	22415	.	-	.	Name=TBE3_complete
ctg7180000077797	oxytricha	TBE3	8516	12355	.	+	.	Name=TBE3_complete
ctg7180000072270	oxytricha	TBE3	21831	25615	.	-	.	Name=TBE3_complete
ctg7180000072271	oxytricha	TBE2_type1	3565	7786	.	+	.	Name=TBE2_type1_complete
ctg7180000072271	oxytricha	TBE1	19540	23391	.	+	.	Name=TBE1_complete
ctg7180000072275	oxytricha	TBE3	23064	26916	.	+	.	Name=TBE3_complete
ctg7180000076229	oxytricha	TBE2_type1	14392	17648	.	-	.	Name=TBE2_type1_complete
ctg7180000085381	oxytricha	TBE2_type2	439	5177	.	+	.	Name=TBE2_type2_complete
ctg7180000082863	oxytricha	TBE3	12733	16142	.	+	.	Name=TBE3_complete
ctg7180000085385	oxytricha	TBE3	1919	6963	.	-	.	Name=TBE3_complete
ctg7180000073054	oxytricha	TBE3	2030	5341	.	+	.	Name=TBE3_complete
ctg7180000073057	oxytricha	TBE3	13502	17362	.	-	.	Name=TBE3_complete
ctg7180000073057	oxytricha	TBE3	23991	27677	.	-	.	Name=TBE3_complete
ctg7180000067181	oxytricha	TBE2_type1	1043	4885	.	-	.	Name=TBE2_type1_complete
ctg7180000067181	oxytricha	TBE3	45381	49251	.	-	.	Name=TBE3_complete
ctg7180000067181	oxytricha	TBE3	95724	99590	.	-	.	Name=TBE3_complete
ctg7180000067181	oxytricha	TBE3	104184	108055	.	+	.	Name=TBE3_complete
ctg7180000067181	oxytricha	TBE3	111270	115127	.	+	.	Name=TBE3_complete
ctg7180000067181	oxytricha	TBE3	123327	127182	.	-	.	Name=TBE3_complete
ctg7180000067181	oxytricha	TBE1	196678	200548	.	+	.	Name=TBE1_complete
ctg7180000067187	oxytricha	TBE2_type1	9009	12715	.	-	.	Name=TBE2_type1_complete
ctg7180000067187	oxytricha	TBE3	231950	235698	.	-	.	Name=TBE3_complete
ctg7180000067187	oxytricha	TBE3	248451	252323	.	-	.	Name=TBE3_complete
ctg7180000067187	oxytricha	TBE3	268306	272595	.	-	.	Name=TBE3_complete
ctg7180000073053	oxytricha	TBE1	8474	13237	.	-	.	Name=TBE1_complete
ctg7180000090833	oxytricha	TBE3	26475	29520	.	-	.	Name=TBE3_complete
ctg7180000090833	oxytricha	TBE3	33416	36248	.	+	.	Name=TBE3_complete
ctg7180000090833	oxytricha	TBE3	60067	63795	.	-	.	Name=TBE3_complete
ctg7180000090833	oxytricha	TBE3	66457	70650	.	-	.	Name=TBE3_complete
ctg7180000090657	oxytricha	TBE2_type1	16242	20064	.	-	.	Name=TBE2_type1_complete
ctg7180000087847	oxytricha	TBE3	10350	14220	.	+	.	Name=TBE3_complete
ctg7180000083919	oxytricha	TBE2_type1	3660	7508	.	-	.	Name=TBE2_type1_complete
ctg7180000088737	oxytricha	TBE2_type2	16849	21683	.	-	.	Name=TBE2_type2_complete
ctg7180000088734	oxytricha	TBE3	1	2522	.	-	.	Name=TBE3_complete
ctg7180000088734	oxytricha	TBE3	27292	31132	.	-	.	Name=TBE3_complete
ctg7180000088734	oxytricha	TBE3	31634	35503	.	+	.	Name=TBE3_complete
ctg7180000088735	oxytricha	TBE2_type1	5571	9292	.	-	.	Name=TBE2_type1_complete
ctg7180000088733	oxytricha	TBE3	4559	8428	.	-	.	Name=TBE3_complete
ctg7180000088733	oxytricha	TBE3	9255	13118	.	-	.	Name=TBE3_complete
ctg7180000088650	oxytricha	TBE3	4520	7915	.	+	.	Name=TBE3_complete
ctg7180000088650	oxytricha	TBE2_type1	8061	11012	.	+	.	Name=TBE2_type1_complete
ctg7180000088650	oxytricha	TBE3	13401	16874	.	+	.	Name=TBE3_complete
ctg7180000088657	oxytricha	TBE3	154	3998	.	-	.	Name=TBE3_complete
ctg7180000088656	oxytricha	TBE2_type2	3562	7301	.	-	.	Name=TBE2_type2_complete
ctg7180000067766	oxytricha	TBE2_type2	38154	41873	.	-	.	Name=TBE2_type2_complete
ctg7180000090167	oxytricha	TBE2_type1	39812	43641	.	+	.	Name=TBE2_type1_complete
ctg7180000090167	oxytricha	TBE3	44318	48136	.	+	.	Name=TBE3_complete
ctg7180000090164	oxytricha	TBE3	964	4377	.	+	.	Name=TBE3_complete
ctg7180000090164	oxytricha	TBE3	4458	7834	.	+	.	Name=TBE3_complete
ctg7180000090164	oxytricha	TBE3	11470	14862	.	+	.	Name=TBE3_complete
ctg7180000090164	oxytricha	TBE3	14965	18776	.	+	.	Name=TBE3_complete
ctg7180000090164	oxytricha	TBE3	20235	24098	.	+	.	Name=TBE3_complete
ctg7180000067989	oxytricha	TBE1	116122	119859	.	-	.	Name=TBE1_complete
ctg7180000067762	oxytricha	TBE3	30580	34635	.	-	.	Name=TBE3_complete
ctg7180000067763	oxytricha	TBE2_type1	530	4364	.	-	.	Name=TBE2_type1_complete
ctg7180000067761	oxytricha	TBE3	40520	44386	.	+	.	Name=TBE3_complete
ctg7180000067761	oxytricha	TBE3	66678	70508	.	+	.	Name=TBE3_complete
ctg7180000067761	oxytricha	TBE3	110890	114763	.	+	.	Name=TBE3_complete
ctg7180000067982	oxytricha	TBE2_type1	41254	45067	.	-	.	Name=TBE2_type1_complete
ctg7180000067982	oxytricha	TBE3	51121	54951	.	-	.	Name=TBE3_complete
ctg7180000067982	oxytricha	TBE2_type1	58773	62623	.	-	.	Name=TBE2_type1_complete
ctg7180000067982	oxytricha	TBE1	79111	84358	.	+	.	Name=TBE1_complete
ctg7180000067982	oxytricha	TBE2_type1	88506	91753	.	+	.	Name=TBE2_type1_complete
ctg7180000067982	oxytricha	TBE2_type2	114131	117972	.	-	.	Name=TBE2_type2_complete
ctg7180000067983	oxytricha	TBE3	66762	70074	.	+	.	Name=TBE3_complete
ctg7180000067980	oxytricha	TBE2_type1	4682	8522	.	+	.	Name=TBE2_type1_complete
ctg7180000067980	oxytricha	TBE2_type1	41288	45096	.	+	.	Name=TBE2_type1_complete
ctg7180000067980	oxytricha	TBE2_type1	107195	110943	.	+	.	Name=TBE2_type1_complete
ctg7180000067980	oxytricha	TBE1	115796	120398	.	+	.	Name=TBE1_complete
ctg7180000067986	oxytricha	TBE1	41720	45789	.	-	.	Name=TBE1_complete
ctg7180000067986	oxytricha	TBE3	62582	66375	.	-	.	Name=TBE3_complete
ctg7180000067987	oxytricha	TBE1	13749	17603	.	-	.	Name=TBE1_complete
ctg7180000067987	oxytricha	TBE1	23662	27297	.	-	.	Name=TBE1_complete
ctg7180000067987	oxytricha	TBE1	38989	42810	.	+	.	Name=TBE1_complete
ctg7180000067987	oxytricha	TBE2_type1	70999	74859	.	-	.	Name=TBE2_type1_complete
ctg7180000067987	oxytricha	TBE2_type1	88393	92212	.	+	.	Name=TBE2_type1_complete
ctg7180000067987	oxytricha	TBE2_type1	107548	111371	.	+	.	Name=TBE2_type1_complete
ctg7180000067984	oxytricha	TBE2_type1	5629	9485	.	-	.	Name=TBE2_type1_complete
ctg7180000067984	oxytricha	TBE1	38664	42331	.	-	.	Name=TBE1_complete
ctg7180000067984	oxytricha	TBE2_type2	53337	57946	.	+	.	Name=TBE2_type2_complete
ctg7180000067984	oxytricha	TBE1	73598	77384	.	-	.	Name=TBE1_complete
ctg7180000067984	oxytricha	TBE2_type1	79130	82708	.	-	.	Name=TBE2_type1_complete
ctg7180000067984	oxytricha	TBE2_type1	87872	91193	.	+	.	Name=TBE2_type1_complete
ctg7180000067984	oxytricha	TBE1	91361	95235	.	-	.	Name=TBE1_complete
ctg7180000067984	oxytricha	TBE2_type2	97813	101686	.	-	.	Name=TBE2_type2_complete
ctg7180000067984	oxytricha	TBE3	104877	107561	.	+	.	Name=TBE3_complete
ctg7180000067984	oxytricha	TBE1	107641	111510	.	+	.	Name=TBE1_complete
ctg7180000067984	oxytricha	TBE1	114781	118641	.	-	.	Name=TBE1_complete
ctg7180000067984	oxytricha	TBE3	129417	133529	.	-	.	Name=TBE3_complete
ctg7180000067984	oxytricha	TBE1	134847	138682	.	-	.	Name=TBE1_complete
ctg7180000067769	oxytricha	TBE2_type1	28278	32140	.	-	.	Name=TBE2_type1_complete
ctg7180000067769	oxytricha	TBE2_type2	42577	46426	.	-	.	Name=TBE2_type2_complete
ctg7180000067769	oxytricha	TBE1	51754	55565	.	+	.	Name=TBE1_complete
ctg7180000067769	oxytricha	TBE2_type1	56092	59929	.	-	.	Name=TBE2_type1_complete
ctg7180000067769	oxytricha	TBE3	62479	66333	.	+	.	Name=TBE3_complete
ctg7180000067769	oxytricha	TBE2_type1	69846	73667	.	-	.	Name=TBE2_type1_complete
ctg7180000067769	oxytricha	TBE2_type1	74938	78841	.	+	.	Name=TBE2_type1_complete
ctg7180000072905	oxytricha	TBE1	3988	7868	.	+	.	Name=TBE1_complete
ctg7180000072905	oxytricha	TBE1	9520	12752	.	-	.	Name=TBE1_complete
ctg7180000072906	oxytricha	TBE3	18096	21902	.	-	.	Name=TBE3_complete
ctg7180000091780	oxytricha	TBE2_type1	4	3113	.	-	.	Name=TBE2_type1_complete
ctg7180000070506	oxytricha	TBE2_type1	2	3116	.	-	.	Name=TBE2_type1_complete
ctg7180000070505	oxytricha	TBE3	6061	9920	.	+	.	Name=TBE3_complete
ctg7180000070509	oxytricha	TBE2_type1	4159	8002	.	-	.	Name=TBE2_type1_complete
ctg7180000070509	oxytricha	TBE2_type1	9594	13423	.	-	.	Name=TBE2_type1_complete
ctg7180000070509	oxytricha	TBE2_type1	15024	18863	.	-	.	Name=TBE2_type1_complete
ctg7180000074089	oxytricha	TBE3	264	3928	.	-	.	Name=TBE3_complete
ctg7180000074083	oxytricha	TBE1	6833	11426	.	+	.	Name=TBE1_complete
ctg7180000074083	oxytricha	TBE2_type1	18189	22040	.	-	.	Name=TBE2_type1_complete
ctg7180000074080	oxytricha	TBE2_type2	297	4300	.	+	.	Name=TBE2_type2_complete
ctg7180000089922	oxytricha	TBE2_type1	5430	8952	.	-	.	Name=TBE2_type1_complete
ctg7180000089924	oxytricha	TBE3	3318	7183	.	-	.	Name=TBE3_complete
ctg7180000089925	oxytricha	TBE2_type1	3335	7546	.	-	.	Name=TBE2_type1_complete
ctg7180000089925	oxytricha	TBE2_type1	7533	9617	.	-	.	Name=TBE2_type1_complete
ctg7180000089926	oxytricha	TBE2_type1	366	2483	.	-	.	Name=TBE2_type1_complete
ctg7180000089926	oxytricha	TBE2_type1	2470	4553	.	-	.	Name=TBE2_type1_complete
ctg7180000089927	oxytricha	TBE2_type1	2886	7046	.	+	.	Name=TBE2_type1_complete
ctg7180000089929	oxytricha	TBE3	24298	28154	.	-	.	Name=TBE3_complete
ctg7180000089929	oxytricha	TBE1	32351	36983	.	-	.	Name=TBE1_complete
ctg7180000087154	oxytricha	TBE2_type2	63	3484	.	-	.	Name=TBE2_type2_complete
ctg7180000087154	oxytricha	TBE3	6315	10188	.	+	.	Name=TBE3_complete
deg7180000064957	oxytricha	TBE2_type1	7624	10865	.	-	.	Name=TBE2_type1_complete
deg7180000064957	oxytricha	TBE3	11094	16557	.	+	.	Name=TBE3_complete
ctg7180000079651	oxytricha	TBE1	3	2754	.	-	.	Name=TBE1_complete
ctg7180000079651	oxytricha	TBE1	7803	12152	.	+	.	Name=TBE1_complete
ctg7180000083382	oxytricha	TBE2_type1	1	3399	.	+	.	Name=TBE2_type1_complete
ctg7180000093928	oxytricha	TBE3	7849	11721	.	-	.	Name=TBE3_complete
ctg7180000083433	oxytricha	TBE1	3661	6831	.	+	.	Name=TBE1_complete
ctg7180000086406	oxytricha	TBE3	4306	8158	.	-	.	Name=TBE3_complete
ctg7180000083436	oxytricha	TBE2_type1	2	3500	.	-	.	Name=TBE2_type1_complete
ctg7180000083436	oxytricha	TBE1	4321	8888	.	-	.	Name=TBE1_complete
ctg7180000074551	oxytricha	TBE1	1342	5150	.	+	.	Name=TBE1_complete
ctg7180000074553	oxytricha	TBE3	7844	10783	.	+	.	Name=TBE3_complete
ctg7180000074552	oxytricha	TBE3	3635	6912	.	+	.	Name=TBE3_complete
deg7180000036540	oxytricha	TBE3	3	2908	.	-	.	Name=TBE3_complete
ctg7180000071100	oxytricha	TBE1	27881	31754	.	-	.	Name=TBE1_complete
ctg7180000082527	oxytricha	TBE3	871	4741	.	+	.	Name=TBE3_complete
ctg7180000075683	oxytricha	TBE2_type2	3435	7266	.	-	.	Name=TBE2_type2_complete
ctg7180000075686	oxytricha	TBE1	1328	5657	.	+	.	Name=TBE1_complete
ctg7180000075932	oxytricha	TBE2_type1	1	3134	.	-	.	Name=TBE2_type1_complete
ctg7180000075933	oxytricha	TBE2_type1	9067	13014	.	+	.	Name=TBE2_type1_complete
ctg7180000075933	oxytricha	TBE1	13965	18929	.	+	.	Name=TBE1_complete
ctg7180000083655	oxytricha	TBE3	106	4353	.	+	.	Name=TBE3_complete
ctg7180000083657	oxytricha	TBE2_type1	3	3548	.	-	.	Name=TBE2_type1_complete
ctg7180000083653	oxytricha	TBE3	4663	7540	.	+	.	Name=TBE3_complete
ctg7180000078309	oxytricha	TBE2_type1	3287	5816	.	+	.	Name=TBE2_type1_complete
ctg7180000074885	oxytricha	TBE3	19270	22643	.	-	.	Name=TBE3_complete
ctg7180000074884	oxytricha	TBE3	17407	21270	.	-	.	Name=TBE3_complete
ctg7180000074883	oxytricha	TBE3	10414	14278	.	+	.	Name=TBE3_complete
ctg7180000074330	oxytricha	TBE1	25075	28636	.	-	.	Name=TBE1_complete
ctg7180000074880	oxytricha	TBE3	32429	35327	.	+	.	Name=TBE3_complete
ctg7180000078301	oxytricha	TBE3	5859	9707	.	-	.	Name=TBE3_complete
ctg7180000078641	oxytricha	TBE2_type1	1565	5207	.	-	.	Name=TBE2_type1_complete
ctg7180000069728	oxytricha	TBE3	44279	48153	.	+	.	Name=TBE3_complete
ctg7180000069729	oxytricha	TBE2_type1	12986	16731	.	+	.	Name=TBE2_type1_complete
ctg7180000092524	oxytricha	TBE2_type2	17711	20890	.	-	.	Name=TBE2_type2_complete
ctg7180000069725	oxytricha	TBE3	34898	37930	.	-	.	Name=TBE3_complete
ctg7180000069725	oxytricha	TBE3	38071	42877	.	-	.	Name=TBE3_complete
ctg7180000069723	oxytricha	TBE1	14353	18184	.	+	.	Name=TBE1_complete
ctg7180000080728	oxytricha	TBE1	1797	5645	.	+	.	Name=TBE1_complete
ctg7180000094255	oxytricha	TBE2_type2	3580	7446	.	-	.	Name=TBE2_type2_complete
ctg7180000075062	oxytricha	TBE1	15610	19389	.	-	.	Name=TBE1_complete
ctg7180000075061	oxytricha	TBE3	4091	9339	.	+	.	Name=TBE3_complete
ctg7180000081506	oxytricha	TBE2_type2	521	4284	.	+	.	Name=TBE2_type2_complete
ctg7180000081506	oxytricha	TBE1	6190	10073	.	+	.	Name=TBE1_complete
ctg7180000075068	oxytricha	TBE3	32528	36400	.	+	.	Name=TBE3_complete
ctg7180000079224	oxytricha	TBE3	2392	6221	.	-	.	Name=TBE3_complete
ctg7180000081504	oxytricha	TBE1	6755	12034	.	-	.	Name=TBE1_complete
ctg7180000081877	oxytricha	TBE2_type1	4211	8710	.	-	.	Name=TBE2_type1_complete
ctg7180000081873	oxytricha	TBE1	1731	7407	.	+	.	Name=TBE1_complete
ctg7180000072487	oxytricha	TBE3	6566	10389	.	-	.	Name=TBE3_complete
ctg7180000072486	oxytricha	TBE3	11908	15081	.	-	.	Name=TBE3_complete
deg7180000065772	oxytricha	TBE2_type1	15731	20197	.	+	.	Name=TBE2_type1_complete
ctg7180000092595	oxytricha	TBE1	659	4192	.	+	.	Name=TBE1_complete
ctg7180000078779	oxytricha	TBE2_type1	1516	5074	.	-	.	Name=TBE2_type1_complete
ctg7180000078779	oxytricha	TBE1	11889	15761	.	-	.	Name=TBE1_complete
ctg7180000078779	oxytricha	TBE3	16783	19550	.	-	.	Name=TBE3_complete
ctg7180000077109	oxytricha	TBE3	6047	9701	.	-	.	Name=TBE3_complete
ctg7180000077108	oxytricha	TBE1	616	3144	.	+	.	Name=TBE1_complete
ctg7180000077108	oxytricha	TBE3	3282	7153	.	-	.	Name=TBE3_complete
ctg7180000092530	oxytricha	TBE1	6154	8731	.	+	.	Name=TBE1_complete
deg7180000055891	oxytricha	TBE2_type1	754	4715	.	+	.	Name=TBE2_type1_complete
ctg7180000069950	oxytricha	TBE3	8070	11135	.	-	.	Name=TBE3_complete
ctg7180000077101	oxytricha	TBE3	21065	24698	.	+	.	Name=TBE3_complete
ctg7180000093260	oxytricha	TBE3	65	3897	.	+	.	Name=TBE3_complete
ctg7180000084446	oxytricha	TBE3	290	4157	.	-	.	Name=TBE3_complete
ctg7180000068392	oxytricha	TBE2_type2	48903	52655	.	-	.	Name=TBE2_type2_complete
ctg7180000092591	oxytricha	TBE2_type1	10785	13886	.	+	.	Name=TBE2_type1_complete
ctg7180000081659	oxytricha	TBE3	3	2532	.	+	.	Name=TBE3_complete
ctg7180000076564	oxytricha	TBE3	1622	5223	.	+	.	Name=TBE3_complete
ctg7180000076564	oxytricha	TBE3	5324	9553	.	+	.	Name=TBE3_complete
ctg7180000076569	oxytricha	TBE1	1	3009	.	+	.	Name=TBE1_complete
deg7180000053062	oxytricha	TBE1	8	4205	.	+	.	Name=TBE1_complete
ctg7180000080839	oxytricha	TBE2_type2	7615	11459	.	+	.	Name=TBE2_type2_complete
ctg7180000080388	oxytricha	TBE2_type2	9316	13172	.	+	.	Name=TBE2_type2_complete
ctg7180000067510	oxytricha	TBE3	13255	17128	.	-	.	Name=TBE3_complete
ctg7180000067510	oxytricha	TBE3	48621	52428	.	-	.	Name=TBE3_complete
ctg7180000067510	oxytricha	TBE2_type2	53389	57180	.	+	.	Name=TBE2_type2_complete
ctg7180000067513	oxytricha	TBE3	71198	75060	.	+	.	Name=TBE3_complete
ctg7180000067513	oxytricha	TBE1	75902	79115	.	+	.	Name=TBE1_complete
ctg7180000067513	oxytricha	TBE3	107876	111748	.	-	.	Name=TBE3_complete
ctg7180000067513	oxytricha	TBE2_type1	116050	119889	.	-	.	Name=TBE2_type1_complete
ctg7180000067513	oxytricha	TBE2_type2	139591	143870	.	-	.	Name=TBE2_type2_complete
ctg7180000067513	oxytricha	TBE3	145453	149109	.	-	.	Name=TBE3_complete
ctg7180000067512	oxytricha	TBE1	30314	34179	.	+	.	Name=TBE1_complete
ctg7180000067515	oxytricha	TBE2_type2	5916	8986	.	+	.	Name=TBE2_type2_complete
ctg7180000067515	oxytricha	TBE1	86239	90578	.	-	.	Name=TBE1_complete
ctg7180000067515	oxytricha	TBE2_type1	135867	140337	.	+	.	Name=TBE2_type1_complete
ctg7180000077969	oxytricha	TBE2_type2	1089	4572	.	-	.	Name=TBE2_type2_complete
deg7180000039646	oxytricha	TBE3	1306	5455	.	+	.	Name=TBE3_complete
ctg7180000087380	oxytricha	TBE1	13949	18771	.	-	.	Name=TBE1_complete
ctg7180000087380	oxytricha	TBE3	22083	25954	.	+	.	Name=TBE3_complete
ctg7180000087380	oxytricha	TBE1	56816	60130	.	+	.	Name=TBE1_complete
ctg7180000087380	oxytricha	TBE1	60119	63436	.	-	.	Name=TBE1_complete
ctg7180000083830	oxytricha	TBE3	5	2597	.	-	.	Name=TBE3_complete
ctg7180000067460	oxytricha	TBE2_type1	14830	19068	.	-	.	Name=TBE2_type1_complete
ctg7180000067460	oxytricha	TBE3	87454	91051	.	-	.	Name=TBE3_complete
ctg7180000067460	oxytricha	TBE1	104047	107739	.	-	.	Name=TBE1_complete
ctg7180000067460	oxytricha	TBE2_type1	156999	160748	.	+	.	Name=TBE2_type1_complete
deg7180000056944	oxytricha	TBE1	1	3415	.	-	.	Name=TBE1_complete
ctg7180000073424	oxytricha	TBE2_type1	6541	10384	.	-	.	Name=TBE2_type1_complete
ctg7180000073425	oxytricha	TBE2_type1	8635	12257	.	+	.	Name=TBE2_type1_complete
ctg7180000073425	oxytricha	TBE1	12374	16980	.	-	.	Name=TBE1_complete
ctg7180000073423	oxytricha	TBE2_type1	17375	21194	.	-	.	Name=TBE2_type1_complete
ctg7180000077216	oxytricha	TBE2_type1	4975	8723	.	-	.	Name=TBE2_type1_complete
ctg7180000077219	oxytricha	TBE3	217	4082	.	-	.	Name=TBE3_complete
ctg7180000077219	oxytricha	TBE3	7048	10907	.	-	.	Name=TBE3_complete
ctg7180000077219	oxytricha	TBE3	13861	17719	.	-	.	Name=TBE3_complete
ctg7180000077219	oxytricha	TBE3	20681	24539	.	-	.	Name=TBE3_complete
ctg7180000077219	oxytricha	TBE3	27503	31356	.	-	.	Name=TBE3_complete
ctg7180000077218	oxytricha	TBE1	17118	19651	.	+	.	Name=TBE1_complete
deg7180000049598	oxytricha	TBE3	2272	5029	.	+	.	Name=TBE3_complete
ctg7180000071357	oxytricha	TBE2_type1	10179	13895	.	-	.	Name=TBE2_type1_complete
ctg7180000071357	oxytricha	TBE2_type1	28183	32047	.	+	.	Name=TBE2_type1_complete
ctg7180000071358	oxytricha	TBE3	4532	7598	.	-	.	Name=TBE3_complete
ctg7180000091371	oxytricha	TBE3	150	4044	.	-	.	Name=TBE3_complete
ctg7180000091373	oxytricha	TBE3	2901	6697	.	-	.	Name=TBE3_complete
ctg7180000091373	oxytricha	TBE3	28080	31936	.	-	.	Name=TBE3_complete
ctg7180000091373	oxytricha	TBE1	41624	45443	.	-	.	Name=TBE1_complete
ctg7180000091378	oxytricha	TBE2_type2	17309	22033	.	+	.	Name=TBE2_type2_complete
deg7180000045107	oxytricha	TBE3	1	2996	.	-	.	Name=TBE3_complete
deg7180000045107	oxytricha	TBE2_type1	4796	8475	.	+	.	Name=TBE2_type1_complete
ctg7180000080521	oxytricha	TBE1	9149	13163	.	+	.	Name=TBE1_complete
ctg7180000069855	oxytricha	TBE1	19262	23058	.	-	.	Name=TBE1_complete
ctg7180000069855	oxytricha	TBE2_type1	38493	42307	.	-	.	Name=TBE2_type1_complete
ctg7180000069114	oxytricha	TBE1	53123	56928	.	-	.	Name=TBE1_complete
ctg7180000069114	oxytricha	TBE2_type2	64877	68701	.	-	.	Name=TBE2_type2_complete
ctg7180000069114	oxytricha	TBE2_type2	73273	76485	.	-	.	Name=TBE2_type2_complete
ctg7180000069113	oxytricha	TBE3	26237	30074	.	-	.	Name=TBE3_complete
ctg7180000069112	oxytricha	TBE1	4536	9233	.	+	.	Name=TBE1_complete
ctg7180000069112	oxytricha	TBE3	11408	15161	.	+	.	Name=TBE3_complete
ctg7180000067324	oxytricha	TBE1	57	3886	.	+	.	Name=TBE1_complete
ctg7180000067324	oxytricha	TBE3	32145	36008	.	-	.	Name=TBE3_complete
ctg7180000074889	oxytricha	TBE3	11074	14945	.	+	.	Name=TBE3_complete
ctg7180000085923	oxytricha	TBE1	4343	7130	.	-	.	Name=TBE1_complete
ctg7180000069858	oxytricha	TBE2_type1	6818	11212	.	+	.	Name=TBE2_type1_complete
ctg7180000067325	oxytricha	TBE3	60194	64056	.	+	.	Name=TBE3_complete
ctg7180000067325	oxytricha	TBE2_type2	74446	78018	.	+	.	Name=TBE2_type2_complete
ctg7180000078796	oxytricha	TBE1	280	4195	.	-	.	Name=TBE1_complete
ctg7180000078794	oxytricha	TBE2_type1	5792	9362	.	+	.	Name=TBE2_type1_complete
ctg7180000078793	oxytricha	TBE1	228	3150	.	-	.	Name=TBE1_complete
deg7180000036489	oxytricha	TBE1	1153	5024	.	-	.	Name=TBE1_complete
ctg7180000092066	oxytricha	TBE3	31241	35110	.	+	.	Name=TBE3_complete
ctg7180000092066	oxytricha	TBE3	39633	43060	.	+	.	Name=TBE3_complete
ctg7180000090048	oxytricha	TBE1	2	2897	.	+	.	Name=TBE1_complete
ctg7180000088107	oxytricha	TBE2_type1	1133	4977	.	+	.	Name=TBE2_type1_complete
ctg7180000088107	oxytricha	TBE3	6761	10624	.	-	.	Name=TBE3_complete
ctg7180000080585	oxytricha	TBE3	7275	10878	.	-	.	Name=TBE3_complete
deg7180000037575	oxytricha	TBE3	185	3766	.	-	.	Name=TBE3_complete
ctg7180000068648	oxytricha	TBE2_type1	93990	97522	.	+	.	Name=TBE2_type1_complete
ctg7180000068641	oxytricha	TBE1	9248	13026	.	-	.	Name=TBE1_complete
ctg7180000068642	oxytricha	TBE1	93206	97001	.	+	.	Name=TBE1_complete
ctg7180000068643	oxytricha	TBE1	18651	22441	.	+	.	Name=TBE1_complete
ctg7180000068643	oxytricha	TBE3	33524	37392	.	-	.	Name=TBE3_complete
ctg7180000068643	oxytricha	TBE3	52826	56691	.	-	.	Name=TBE3_complete
ctg7180000068643	oxytricha	TBE2_type2	61664	65525	.	+	.	Name=TBE2_type2_complete
ctg7180000068644	oxytricha	TBE2_type1	4531	8372	.	-	.	Name=TBE2_type1_complete
ctg7180000068645	oxytricha	TBE3	3540	7010	.	+	.	Name=TBE3_complete
ctg7180000068646	oxytricha	TBE2_type2	2063	5915	.	-	.	Name=TBE2_type2_complete
ctg7180000068646	oxytricha	TBE2_type1	21542	25288	.	+	.	Name=TBE2_type1_complete
ctg7180000068647	oxytricha	TBE1	2374	6215	.	-	.	Name=TBE1_complete
ctg7180000067313	oxytricha	TBE1	42135	45878	.	-	.	Name=TBE1_complete
ctg7180000067640	oxytricha	TBE1	56267	61101	.	-	.	Name=TBE1_complete
ctg7180000067867	oxytricha	TBE1	22207	25954	.	+	.	Name=TBE1_complete
ctg7180000074502	oxytricha	TBE3	3	3187	.	-	.	Name=TBE3_complete
ctg7180000067861	oxytricha	TBE3	2139	6004	.	-	.	Name=TBE3_complete
ctg7180000067861	oxytricha	TBE3	13519	17379	.	-	.	Name=TBE3_complete
ctg7180000067644	oxytricha	TBE3	20646	24416	.	+	.	Name=TBE3_complete
ctg7180000067644	oxytricha	TBE3	27748	32487	.	-	.	Name=TBE3_complete
ctg7180000075211	oxytricha	TBE2_type1	10814	14670	.	+	.	Name=TBE2_type1_complete
ctg7180000075213	oxytricha	TBE3	9356	13119	.	+	.	Name=TBE3_complete
ctg7180000079221	oxytricha	TBE3	10123	13181	.	-	.	Name=TBE3_complete
ctg7180000075218	oxytricha	TBE2_type1	1483	5317	.	+	.	Name=TBE2_type1_complete
ctg7180000068468	oxytricha	TBE2_type1	21161	26322	.	+	.	Name=TBE2_type1_complete
ctg7180000068468	oxytricha	TBE3	38342	42205	.	-	.	Name=TBE3_complete
ctg7180000068469	oxytricha	TBE2_type2	5327	12601	.	-	.	Name=TBE2_type2_complete
ctg7180000093598	oxytricha	TBE1	1318	5110	.	+	.	Name=TBE1_complete
ctg7180000093598	oxytricha	TBE3	17369	20804	.	-	.	Name=TBE3_complete
ctg7180000093599	oxytricha	TBE3	6067	9298	.	-	.	Name=TBE3_complete
ctg7180000093592	oxytricha	TBE3	3069	6919	.	+	.	Name=TBE3_complete
ctg7180000068393	oxytricha	TBE1	1	3117	.	+	.	Name=TBE1_complete
ctg7180000093591	oxytricha	TBE1	9579	13068	.	+	.	Name=TBE1_complete
ctg7180000093591	oxytricha	TBE3	15150	18102	.	+	.	Name=TBE3_complete
ctg7180000093591	oxytricha	TBE1	24664	29186	.	+	.	Name=TBE1_complete
ctg7180000093591	oxytricha	TBE3	31962	35688	.	-	.	Name=TBE3_complete
ctg7180000082263	oxytricha	TBE3	2433	6320	.	-	.	Name=TBE3_complete
ctg7180000084149	oxytricha	TBE1	20420	24154	.	-	.	Name=TBE1_complete
ctg7180000089486	oxytricha	TBE1	8867	12719	.	-	.	Name=TBE1_complete
ctg7180000089486	oxytricha	TBE1	12941	16033	.	-	.	Name=TBE1_complete
ctg7180000089484	oxytricha	TBE1	14119	17963	.	-	.	Name=TBE1_complete
ctg7180000084638	oxytricha	TBE3	139	3821	.	-	.	Name=TBE3_complete
ctg7180000081469	oxytricha	TBE2_type2	4663	8423	.	+	.	Name=TBE2_type2_complete
ctg7180000084630	oxytricha	TBE3	3	3309	.	+	.	Name=TBE3_complete
ctg7180000084141	oxytricha	TBE1	2	2299	.	-	.	Name=TBE1_complete
ctg7180000081460	oxytricha	TBE3	30	3508	.	+	.	Name=TBE3_complete
ctg7180000084634	oxytricha	TBE1	5038	7489	.	+	.	Name=TBE1_complete
ctg7180000072075	oxytricha	TBE2_type1	4991	8547	.	-	.	Name=TBE2_type1_complete
ctg7180000072078	oxytricha	TBE3	4093	7771	.	-	.	Name=TBE3_complete
ctg7180000093195	oxytricha	TBE1	3176	7054	.	-	.	Name=TBE1_complete
ctg7180000067794	oxytricha	TBE1	98	4123	.	-	.	Name=TBE1_complete
ctg7180000067794	oxytricha	TBE2_type2	4248	7364	.	-	.	Name=TBE2_type2_complete
ctg7180000067794	oxytricha	TBE1	39174	43090	.	+	.	Name=TBE1_complete
ctg7180000067794	oxytricha	TBE3	104434	110601	.	+	.	Name=TBE3_complete
ctg7180000067794	oxytricha	TBE1	110744	113673	.	+	.	Name=TBE1_complete
ctg7180000083976	oxytricha	TBE1	760	4629	.	+	.	Name=TBE1_complete
ctg7180000087390	oxytricha	TBE1	35584	40639	.	+	.	Name=TBE1_complete
ctg7180000079914	oxytricha	TBE2_type1	2328	6721	.	+	.	Name=TBE2_type1_complete
ctg7180000073216	oxytricha	TBE2_type1	365	4208	.	+	.	Name=TBE2_type1_complete
ctg7180000073213	oxytricha	TBE2_type1	2235	6178	.	+	.	Name=TBE2_type1_complete
ctg7180000077775	oxytricha	TBE3	4918	8208	.	-	.	Name=TBE3_complete
ctg7180000072299	oxytricha	TBE3	40752	44615	.	-	.	Name=TBE3_complete
ctg7180000072291	oxytricha	TBE1	23858	27719	.	-	.	Name=TBE1_complete
ctg7180000072296	oxytricha	TBE1	6411	10197	.	-	.	Name=TBE1_complete
ctg7180000072296	oxytricha	TBE3	16584	20452	.	+	.	Name=TBE3_complete
ctg7180000088286	oxytricha	TBE3	932	3738	.	-	.	Name=TBE3_complete
ctg7180000088286	oxytricha	TBE2_type1	9153	11659	.	-	.	Name=TBE2_type1_complete
ctg7180000088287	oxytricha	TBE2_type1	6841	9346	.	-	.	Name=TBE2_type1_complete
ctg7180000088287	oxytricha	TBE2_type1	10770	14114	.	+	.	Name=TBE2_type1_complete
ctg7180000088284	oxytricha	TBE3	15619	19489	.	-	.	Name=TBE3_complete
ctg7180000088285	oxytricha	TBE3	7336	11199	.	-	.	Name=TBE3_complete
ctg7180000088285	oxytricha	TBE3	71068	75279	.	-	.	Name=TBE3_complete
ctg7180000088285	oxytricha	TBE3	78587	82790	.	-	.	Name=TBE3_complete
ctg7180000088285	oxytricha	TBE3	85994	89160	.	-	.	Name=TBE3_complete
ctg7180000088285	oxytricha	TBE3	89261	92809	.	+	.	Name=TBE3_complete
ctg7180000088282	oxytricha	TBE2_type1	5519	10793	.	-	.	Name=TBE2_type1_complete
ctg7180000088281	oxytricha	TBE2_type1	10024	14647	.	-	.	Name=TBE2_type1_complete
ctg7180000090581	oxytricha	TBE2_type2	18784	22580	.	-	.	Name=TBE2_type2_complete
ctg7180000090581	oxytricha	TBE3	35472	39336	.	+	.	Name=TBE3_complete
ctg7180000090581	oxytricha	TBE2_type2	82812	86629	.	+	.	Name=TBE2_type2_complete
ctg7180000082849	oxytricha	TBE2_type1	3	2552	.	-	.	Name=TBE2_type1_complete
ctg7180000085514	oxytricha	TBE1	4856	8721	.	-	.	Name=TBE1_complete
ctg7180000089742	oxytricha	TBE2_type1	19382	23847	.	+	.	Name=TBE2_type1_complete
ctg7180000080732	oxytricha	TBE2_type1	5174	9027	.	+	.	Name=TBE2_type1_complete
ctg7180000067168	oxytricha	TBE3	3536	6911	.	-	.	Name=TBE3_complete
ctg7180000067168	oxytricha	TBE3	55803	60569	.	-	.	Name=TBE3_complete
ctg7180000067168	oxytricha	TBE2_type1	64387	68030	.	-	.	Name=TBE2_type1_complete
ctg7180000067168	oxytricha	TBE3	80593	84442	.	+	.	Name=TBE3_complete
ctg7180000067168	oxytricha	TBE2_type1	88531	92403	.	+	.	Name=TBE2_type1_complete
ctg7180000067168	oxytricha	TBE2_type2	97871	102828	.	-	.	Name=TBE2_type2_complete
ctg7180000067168	oxytricha	TBE1	121573	125318	.	-	.	Name=TBE1_complete
ctg7180000067168	oxytricha	TBE1	155246	158902	.	-	.	Name=TBE1_complete
ctg7180000067168	oxytricha	TBE2_type1	259919	263764	.	-	.	Name=TBE2_type1_complete
ctg7180000067169	oxytricha	TBE3	72	3869	.	+	.	Name=TBE3_complete
ctg7180000067169	oxytricha	TBE3	8784	12658	.	-	.	Name=TBE3_complete
ctg7180000090819	oxytricha	TBE3	10479	15723	.	+	.	Name=TBE3_complete
ctg7180000077518	oxytricha	TBE1	6787	10549	.	-	.	Name=TBE1_complete
ctg7180000090810	oxytricha	TBE2_type1	14845	17636	.	+	.	Name=TBE2_type1_complete
ctg7180000067165	oxytricha	TBE3	35710	40074	.	+	.	Name=TBE3_complete
ctg7180000067165	oxytricha	TBE2_type1	72806	76345	.	+	.	Name=TBE2_type1_complete
ctg7180000067165	oxytricha	TBE2_type1	102926	106781	.	-	.	Name=TBE2_type1_complete
ctg7180000067165	oxytricha	TBE2_type1	111444	115889	.	-	.	Name=TBE2_type1_complete
ctg7180000067165	oxytricha	TBE2_type1	159210	163023	.	-	.	Name=TBE2_type1_complete
ctg7180000067165	oxytricha	TBE1	183887	187752	.	-	.	Name=TBE1_complete
ctg7180000067165	oxytricha	TBE3	274481	278341	.	-	.	Name=TBE3_complete
ctg7180000067165	oxytricha	TBE1	300088	303958	.	+	.	Name=TBE1_complete
ctg7180000067166	oxytricha	TBE2_type1	141154	145848	.	-	.	Name=TBE2_type1_complete
ctg7180000067166	oxytricha	TBE1	183001	188157	.	-	.	Name=TBE1_complete
ctg7180000093663	oxytricha	TBE3	1631	5533	.	+	.	Name=TBE3_complete
ctg7180000088758	oxytricha	TBE2_type1	14528	18367	.	-	.	Name=TBE2_type1_complete
ctg7180000088758	oxytricha	TBE3	82984	86855	.	-	.	Name=TBE3_complete
ctg7180000088758	oxytricha	TBE3	92644	96513	.	-	.	Name=TBE3_complete
ctg7180000088758	oxytricha	TBE1	109201	114456	.	-	.	Name=TBE1_complete
ctg7180000088754	oxytricha	TBE1	16820	19623	.	+	.	Name=TBE1_complete
ctg7180000088754	oxytricha	TBE3	19767	23641	.	-	.	Name=TBE3_complete
ctg7180000088754	oxytricha	TBE3	29676	33522	.	+	.	Name=TBE3_complete
ctg7180000088757	oxytricha	TBE2_type1	41154	44963	.	+	.	Name=TBE2_type1_complete
ctg7180000088751	oxytricha	TBE1	35918	39785	.	+	.	Name=TBE1_complete
ctg7180000088751	oxytricha	TBE3	39944	44904	.	+	.	Name=TBE3_complete
ctg7180000070749	oxytricha	TBE1	1	3068	.	+	.	Name=TBE1_complete
ctg7180000088633	oxytricha	TBE2_type1	6225	10107	.	+	.	Name=TBE2_type1_complete
ctg7180000088632	oxytricha	TBE2_type1	15926	19805	.	+	.	Name=TBE2_type1_complete
ctg7180000088631	oxytricha	TBE3	48659	52524	.	-	.	Name=TBE3_complete
[truncated: 32,721 more rows]
