# Supplementary material for: Phylogenomic analysis reveals genome-wide purifying selection on TBE transposons in the ciliate Oxytricha
Source: Mob DNA. 2016 Jan 25;7:2. doi: 10.1186/s13100-016-0057-9 (PMC4724952; doi:10.1186/s13100-016-0057-9)
Supplement: Additional file 2: — Number of 42kD, 22kD and 57kD ORFs included in the pairwise dN/dS analysis. (XLSX 38.5 kb) [file 13100_2016_57_MOESM2_ESM.xlsx]

## Sheet: Sheet1
	42kD		22kD		57kD
	Frameshift/stop codon	No frameshift/stop codon	Frameshift/stop codon	No frameshift/stop codon	Frameshift/stop codon	No frameshift/stop codon
TBE1	1216	242	1165	459	1328	168
TBE2.1	1214	210	1416	132	1225	113
TBE2.2	539	127	594	87	546	95
TBE3	2099	362*	2268	405*	2169	297
*For TBE3 42kD and 22kD genes, since very few sequences lack frameshifts or premature stop codons, we permitted the presence of the most frequent stop codons at residue 70 (42kD protein) and residue 186 (22kD protein) for the “No frameshift/stop codon” group.
