# Supplementary material for: Phylogenomic analysis reveals genome-wide purifying selection on TBE transposons in the ciliate Oxytricha
Source: Mob DNA. 2016 Jan 25;7:2. doi: 10.1186/s13100-016-0057-9 (PMC4724952; doi:10.1186/s13100-016-0057-9)
Supplement: Additional file 3: — Likelihood comparison of models with dN/dS=1 and dN/dS<1. (XLSX 41.4 kb) [file 13100_2016_57_MOESM3_ESM.xlsx]

## Sheet: Sheet1
	42kD				22kD				57kD
	N	lnL (w=1)	lnL (w<1)	p-value	N	lnL (w=1)	lnL (w<1)	p-value	N	lnL (w=1)	lnL (w<1)	p-value
TBE1	55	-9890.07	-9567.35	2.1788e-142	83	-6470.91	-6385.57	5.20333e-39	73	-12097.4	-11907.6	1.59889e-84
TBE2.1	70	-10559.7	-10132.1	5.4107e-188	70	-5917.85	-5700.48	1.54151e-96	52	-10798.5	-10571.2	7.56488e-101
TBE2.2	60	-10796.9	-10346	4.19046e-198	72	-5728.39	-5586.74	1.43378e-63	50	-11117.9	-10922.9	7.8724e-87
TBE3	59	-9814.15	-9491.95	3.68985e-142	59	-4694.62	-4602.58	6.1699e-42	59	-10790.3	-10392.8	6.87474e-175
N: number of sampled sequences
lnL: log likelihood
p-value: chi-square test p-value
